# Supplementary material for: Chronic CD27-CD70 costimulation promotes type 1-specific polarization of effector Tregs
Source: Front Immunol. 2023 Mar 13;14:1023064. doi: 10.3389/fimmu.2023.1023064 (PMC10041113; doi:10.3389/fimmu.2023.1023064)
Supplement: Supplementary file 1 [file DataSheet_1.xlsx]

## Sheet: Fig1
Gene	Condition	Percentage	Cell
PD-1-Tconv	WT	8.2	Tconv
PD-1-Tconv	WT	4.4	Tconv
PD-1-Tconv	WT	4.5	Tconv
PD-1-Tconv	WT	3.3	Tconv
PD-1-Tconv	WT	2.7	Tconv
PD-1-Tconv	WT	3.5	Tconv
PD-1-Tconv	WT	3.5	Tconv
PD-1-Tconv	WT	1.6	Tconv
PD-1-Tconv	WT	2.8	Tconv
PD-1-Tconv	WT	3.3	Tconv
PD-1-Tconv	WT	4.5	Tconv
PD-1-Tconv	WT	5.2	Tconv
PD-1-Tconv	WT	9.2	Tconv
PD-1-Tconv	WT	7.5	Tconv
PD-1-Tconv	TG	30.6	Tconv
PD-1-Tconv	TG	41.1	Tconv
PD-1-Tconv	TG	15.4	Tconv
PD-1-Tconv	TG	10.2	Tconv
PD-1-Tconv	TG	15.6	Tconv
PD-1-Tconv	TG	19.1	Tconv
PD-1-Tconv	TG	14.1	Tconv
PD-1-Tconv	TG	21.4	Tconv
PD-1-Tconv	TG	11.3	Tconv
PD-1-Tconv	TG	37	Tconv
PD-1-Tconv	TG	31.8	Tconv
CTLA4-Tconv	WT	1.4	Tconv
CTLA4-Tconv	WT	1.4	Tconv
CTLA4-Tconv	WT	1	Tconv
CTLA4-Tconv	WT	1.1	Tconv
CTLA4-Tconv	WT	3.9	Tconv
CTLA4-Tconv	WT	0.9	Tconv
CTLA4-Tconv	WT	2.6	Tconv
CTLA4-Tconv	WT	2.3	Tconv
CTLA4-Tconv	WT	1.5	Tconv
CTLA4-Tconv	WT	1.6	Tconv
CTLA4-Tconv	WT	1.7	Tconv
CTLA4-Tconv	WT	1.9	Tconv
CTLA4-Tconv	WT	1.7	Tconv
CTLA4-Tconv	WT	2.4	Tconv
CTLA4-Tconv	WT	1.2	Tconv
CTLA4-Tconv	WT	1.7	Tconv
CTLA4-Tconv	TG	1.4	Tconv
CTLA4-Tconv	TG	1.2	Tconv
CTLA4-Tconv	TG	3.2	Tconv
CTLA4-Tconv	TG	2.1	Tconv
CTLA4-Tconv	TG	4.7	Tconv
CTLA4-Tconv	TG	4.1	Tconv
CTLA4-Tconv	TG	3.1	Tconv
CTLA4-Tconv	TG	2.5	Tconv
CTLA4-Tconv	TG	1.8	Tconv
CTLA4-Tconv	TG	2.3	Tconv
CTLA4-Tconv	TG	2.1	Tconv
CTLA4-Tconv	TG	4.3	Tconv
ICOS-Tconv	WT	28	Tconv
ICOS-Tconv	WT	30.3	Tconv
ICOS-Tconv	WT	33.6	Tconv
ICOS-Tconv	WT	28.6	Tconv
ICOS-Tconv	WT	30.1	Tconv
ICOS-Tconv	WT	34.2	Tconv
ICOS-Tconv	WT	24.7	Tconv
ICOS-Tconv	WT	21.8	Tconv
ICOS-Tconv	WT	20.1	Tconv
ICOS-Tconv	WT	21.2	Tconv
ICOS-Tconv	WT	14.1	Tconv
ICOS-Tconv	WT	15	Tconv
ICOS-Tconv	WT	16.2	Tconv
ICOS-Tconv	WT	11.7	Tconv
ICOS-Tconv	WT	10.8	Tconv
ICOS-Tconv	WT	9.4	Tconv
ICOS-Tconv	TG	33.3	Tconv
ICOS-Tconv	TG	40.9	Tconv
ICOS-Tconv	TG	52.8	Tconv
ICOS-Tconv	TG	33.6	Tconv
ICOS-Tconv	TG	30.2	Tconv
ICOS-Tconv	TG	51.9	Tconv
ICOS-Tconv	TG	29.3	Tconv
ICOS-Tconv	TG	27.1	Tconv
ICOS-Tconv	TG	26.9	Tconv
ICOS-Tconv	TG	22.7	Tconv
ICOS-Tconv	TG	28.8	Tconv
ICOS-Tconv	TG	30	Tconv
ICOS-Tconv	TG	25.1	Tconv
PD-1-Treg	WT	21	Treg
PD-1-Treg	WT	21.3	Treg
PD-1-Treg	WT	12.2	Treg
PD-1-Treg	WT	12.6	Treg
PD-1-Treg	WT	20.3	Treg
PD-1-Treg	WT	14.1	Treg
PD-1-Treg	WT	28	Treg
PD-1-Treg	WT	25.8	Treg
PD-1-Treg	WT	24.1	Treg
PD-1-Treg	WT	26.4	Treg
PD-1-Treg	TG	49.6	Treg
PD-1-Treg	TG	47.1	Treg
PD-1-Treg	TG	34.1	Treg
PD-1-Treg	TG	34.7	Treg
PD-1-Treg	TG	28.9	Treg
PD-1-Treg	TG	33	Treg
PD-1-Treg	TG	37.9	Treg
PD-1-Treg	TG	44.7	Treg
CTLA4-Treg	WT	38.1	Treg
CTLA4-Treg	WT	28.8	Treg
CTLA4-Treg	WT	37.6	Treg
CTLA4-Treg	WT	27.4	Treg
CTLA4-Treg	WT	23.2	Treg
CTLA4-Treg	WT	24.7	Treg
CTLA4-Treg	WT	32.8	Treg
CTLA4-Treg	WT	32.5	Treg
CTLA4-Treg	WT	32.5	Treg
CTLA4-Treg	WT	41.1	Treg
CTLA4-Treg	WT	24.9	Treg
CTLA4-Treg	WT	25.4	Treg
CTLA4-Treg	WT	26.8	Treg
CTLA4-Treg	WT	37.2	Treg
CTLA4-Treg	WT	40	Treg
CTLA4-Treg	WT	36.6	Treg
CTLA4-Treg	WT	42.7	Treg
CTLA4-Treg	WT	37.1	Treg
CTLA4-Treg	TG	33.1	Treg
CTLA4-Treg	TG	36.5	Treg
CTLA4-Treg	TG	32.9	Treg
CTLA4-Treg	TG	28.7	Treg
CTLA4-Treg	TG	56.3	Treg
CTLA4-Treg	TG	51.2	Treg
CTLA4-Treg	TG	47.9	Treg
CTLA4-Treg	TG	42.7	Treg
CTLA4-Treg	TG	37	Treg
CTLA4-Treg	TG	34.7	Treg
CTLA4-Treg	TG	30.4	Treg
CTLA4-Treg	TG	41.4	Treg
CTLA4-Treg	TG	45.4	Treg
CTLA4-Treg	TG	60.4	Treg
ICOS-Treg	WT	59.4	Treg
ICOS-Treg	WT	60.4	Treg
ICOS-Treg	WT	59.1	Treg
ICOS-Treg	WT	52.3	Treg
ICOS-Treg	WT	61.2	Treg
ICOS-Treg	WT	57.5	Treg
ICOS-Treg	WT	53.6	Treg
ICOS-Treg	WT	41.65	Treg
ICOS-Treg	WT	50.5	Treg
ICOS-Treg	WT	40.8	Treg
ICOS-Treg	WT	37.4	Treg
ICOS-Treg	WT	34.4	Treg
ICOS-Treg	WT	30.4	Treg
ICOS-Treg	WT	27	Treg
ICOS-Treg	WT	26	Treg
ICOS-Treg	WT	25.3	Treg
ICOS-Treg	WT	42.1	Treg
ICOS-Treg	WT	38	Treg
ICOS-Treg	WT	32.7	Treg
ICOS-Treg	WT	29.3	Treg
ICOS-Treg	WT	35.8	Treg
ICOS-Treg	TG	72.6	Treg
ICOS-Treg	TG	76.8	Treg
ICOS-Treg	TG	80.6	Treg
ICOS-Treg	TG	83.6	Treg
ICOS-Treg	TG	70.5	Treg
ICOS-Treg	TG	79.2	Treg
ICOS-Treg	TG	70.2	Treg
ICOS-Treg	TG	64.9	Treg
ICOS-Treg	TG	67.1	Treg
ICOS-Treg	TG	60.1	Treg
ICOS-Treg	TG	73.8	Treg
ICOS-Treg	TG	69.5	Treg
ICOS-Treg	TG	64.4	Treg
ICOS-Treg	TG	76.4	Treg
ICOS-Treg	TG	62.5	Treg
ICOS-Treg	TG	48.8	Treg
ICOS-Treg	TG	53.4	Treg
ICOS-Treg	TG	85.2	Treg
KI-67-Treg	WT	21.1	Treg
KI-67-Treg	WT	24.2	Treg
KI-67-Treg	WT	22.9	Treg
KI-67-Treg	WT	22.1	Treg
KI-67-Treg	WT	23	Treg
KI-67-Treg	WT	20.4	Treg
KI-67-Treg	WT	39.2	Treg
KI-67-Treg	WT	34.4	Treg
KI-67-Treg	WT	33.4	Treg
KI-67-Treg	WT	30.1	Treg
KI-67-Treg	WT	25.2	Treg
KI-67-Treg	WT	21.1	Treg
KI-67-Treg	WT	18.3	Treg
KI-67-Treg	WT	21.6	Treg
KI-67-Treg	WT	18.9	Treg
KI-67-Treg	WT	19.7	Treg
KI-67-Treg	WT	18.6	Treg
KI-67-Treg	WT	18.1	Treg
KI-67-Treg	WT	32.8	Treg
KI-67-Treg	WT	24.7	Treg
KI-67-Treg	WT	29.4	Treg
KI-67-Treg	WT	21.5	Treg
KI-67-Treg	WT	25.9	Treg
KI-67-Treg	TG	33.1	Treg
KI-67-Treg	TG	30.8	Treg
KI-67-Treg	TG	29.4	Treg
KI-67-Treg	TG	44.5	Treg
KI-67-Treg	TG	25.2	Treg
KI-67-Treg	TG	32.2	Treg
KI-67-Treg	TG	41.6	Treg
KI-67-Treg	TG	42.9	Treg
KI-67-Treg	TG	51	Treg
KI-67-Treg	TG	46.7	Treg
KI-67-Treg	TG	36.6	Treg
KI-67-Treg	TG	43.7	Treg
KI-67-Treg	TG	37.1	Treg
KI-67-Treg	TG	41.7	Treg
KI-67-Treg	TG	35.1	Treg
KI-67-Treg	TG	45.1	Treg
KI-67-Treg	TG	56.1	Treg
KI-67-Treg	TG	41.1	Treg
KI-67-Treg	TG	41.2	Treg
KI-67-Treg	TG	46.4	Treg
EOMES-Treg	WT	5	Treg
EOMES-Treg	WT	12	Treg
EOMES-Treg	WT	11.3	Treg
EOMES-Treg	WT	7.6	Treg
EOMES-Treg	WT	10.5	Treg
EOMES-Treg	WT	10.1	Treg
EOMES-Treg	WT	0.6	Treg
EOMES-Treg	WT	3.8	Treg
EOMES-Treg	WT	2.7	Treg
EOMES-Treg	WT	2.7	Treg
EOMES-Treg	WT	1.7	Treg
EOMES-Treg	WT	1.3	Treg
EOMES-Treg	TG	15.6	Treg
EOMES-Treg	TG	7.8	Treg
EOMES-Treg	TG	23.8	Treg
EOMES-Treg	TG	15.4	Treg
EOMES-Treg	TG	16.7	Treg
EOMES-Treg	TG	28.3	Treg
EOMES-Treg	TG	13.8	Treg
EOMES-Treg	TG	16.3	Treg
EOMES-Treg	TG	11.4	Treg
EOMES-Treg	TG	12.4	Treg
TBET-Treg	WT	1.1	Treg
TBET-Treg	WT	2.2	Treg
TBET-Treg	WT	0.9	Treg
TBET-Treg	WT	0.8	Treg
TBET-Treg	WT	0.7	Treg
TBET-Treg	WT	1.3	Treg
TBET-Treg	WT	1.4	Treg
TBET-Treg	WT	3.2	Treg
TBET-Treg	WT	6.6	Treg
TBET-Treg	WT	6.5	Treg
TBET-Treg	WT	3.6	Treg
TBET-Treg	WT	3	Treg
TBET-Treg	WT	4.7	Treg
TBET-Treg	WT	2.9	Treg
TBET-Treg	WT	3.4	Treg
TBET-Treg	WT	4	Treg
TBET-Treg	WT	1.9	Treg
TBET-Treg	WT	2.6	Treg
TBET-Treg	WT	2.2	Treg
TBET-Treg	WT	3.6	Treg
TBET-Treg	WT	2.2	Treg
TBET-Treg	TG	2.8	Treg
TBET-Treg	TG	4.4	Treg
TBET-Treg	TG	7.9	Treg
TBET-Treg	TG	3	Treg
TBET-Treg	TG	6.1	Treg
TBET-Treg	TG	16.9	Treg
TBET-Treg	TG	7.8	Treg
TBET-Treg	TG	6.3	Treg
TBET-Treg	TG	6	Treg
TBET-Treg	TG	5.6	Treg
TBET-Treg	TG	12.4	Treg
TBET-Treg	TG	20.6	Treg
TBET-Treg	TG	7.7	Treg
TBET-Treg	TG	12	Treg
TBET-Treg	TG	7.9	Treg
TBET-Treg	TG	15.6	Treg
TBET-Treg	TG	29	Treg
TBET-Treg	TG	28	Treg
TBET-Treg	TG	16.7	Treg
TBET-Treg	TG	10.5	Treg
CXCR3-Treg	WT	28.3	Treg
CXCR3-Treg	WT	28.7	Treg
CXCR3-Treg	WT	27.3	Treg
CXCR3-Treg	WT	19.1	Treg
CXCR3-Treg	WT	31	Treg
CXCR3-Treg	WT	26.5	Treg
CXCR3-Treg	WT	16.1	Treg
CXCR3-Treg	WT	26.8	Treg
CXCR3-Treg	WT	30.7	Treg
CXCR3-Treg	WT	22.1	Treg
CXCR3-Treg	WT	48.8	Treg
CXCR3-Treg	WT	33.4	Treg
CXCR3-Treg	WT	39.5	Treg
CXCR3-Treg	WT	35.8	Treg
CXCR3-Treg	WT	17.2	Treg
CXCR3-Treg	WT	17.8	Treg
CXCR3-Treg	WT	15.2	Treg
CXCR3-Treg	WT	16.2	Treg
CXCR3-Treg	WT	23	Treg
CXCR3-Treg	WT	20	Treg
CXCR3-Treg	WT	20.6	Treg
CXCR3-Treg	WT	17.6	Treg
CXCR3-Treg	WT	20.8	Treg
CXCR3-Treg	TG	79.4	Treg
CXCR3-Treg	TG	74	Treg
CXCR3-Treg	TG	79.9	Treg
CXCR3-Treg	TG	49.9	Treg
CXCR3-Treg	TG	61.7	Treg
CXCR3-Treg	TG	69.3	Treg
CXCR3-Treg	TG	31.3	Treg
CXCR3-Treg	TG	23	Treg
CXCR3-Treg	TG	54.8	Treg
CXCR3-Treg	TG	61.7	Treg
CXCR3-Treg	TG	58.8	Treg
CXCR3-Treg	TG	67.3	Treg
CXCR3-Treg	TG	68.7	Treg
CXCR3-Treg	TG	77.4	Treg
CXCR3-Treg	TG	47.4	Treg
CXCR3-Treg	TG	49.4	Treg
CXCR3-Treg	TG	60.7	Treg
CXCR3-Treg	TG	67.5	Treg
CXCR3-Treg	TG	56.4	Treg
CXCR3-Treg	TG	30.1	Treg
CXCR3-Treg	TG	32.7	Treg
TIGIT-Treg	WT	24.7	Treg
TIGIT-Treg	WT	34.3	Treg
TIGIT-Treg	WT	32.4	Treg
TIGIT-Treg	WT	31.4	Treg
TIGIT-Treg	WT	34.3	Treg
TIGIT-Treg	WT	32	Treg
TIGIT-Treg	WT	37.6	Treg
TIGIT-Treg	WT	25.9	Treg
TIGIT-Treg	WT	56.1	Treg
TIGIT-Treg	WT	42.9	Treg
TIGIT-Treg	WT	41.3	Treg
TIGIT-Treg	WT	48.5	Treg
TIGIT-Treg	WT	36.8	Treg
TIGIT-Treg	WT	32.5	Treg
TIGIT-Treg	WT	30.9	Treg
TIGIT-Treg	WT	34.9	Treg
TIGIT-Treg	WT	36.6	Treg
TIGIT-Treg	TG	61.8	Treg
TIGIT-Treg	TG	37.4	Treg
TIGIT-Treg	TG	43.4	Treg
TIGIT-Treg	TG	49.9	Treg
TIGIT-Treg	TG	40.7	Treg
TIGIT-Treg	TG	48.7	Treg
TIGIT-Treg	TG	54.2	Treg
TIGIT-Treg	TG	57	Treg
TIGIT-Treg	TG	48.1	Treg
TIGIT-Treg	TG	57.4	Treg
TIGIT-Treg	TG	64.3	Treg
TIGIT-Treg	TG	63.1	Treg
TIGIT-Treg	TG	62.5	Treg
TIGIT-Treg	TG	69.4	Treg
TIGIT-Treg	TG	59.5	Treg
TIGIT-Treg	TG	50.7	Treg
TIGIT-Treg	TG	56.9	Treg
KI-67-Tconv	WT	7.5	Tconv
KI-67-Tconv	WT	7.1	Tconv
KI-67-Tconv	WT	13.7	Tconv
KI-67-Tconv	WT	15.3	Tconv
KI-67-Tconv	WT	11.2	Tconv
KI-67-Tconv	WT	13.3	Tconv
KI-67-Tconv	WT	9.5	Tconv
KI-67-Tconv	WT	7	Tconv
KI-67-Tconv	WT	5.9	Tconv
KI-67-Tconv	WT	5.6	Tconv
KI-67-Tconv	WT	5.7	Tconv
KI-67-Tconv	WT	8.2	Tconv
KI-67-Tconv	WT	6.5	Tconv
KI-67-Tconv	WT	5.9	Tconv
KI-67-Tconv	WT	11.1	Tconv
KI-67-Tconv	WT	8.3	Tconv
KI-67-Tconv	WT	8.8	Tconv
KI-67-Tconv	WT	6.9	Tconv
KI-67-Tconv	WT	7.1	Tconv
KI-67-Tconv	TG	10.6	Tconv
KI-67-Tconv	TG	11.4	Tconv
KI-67-Tconv	TG	11.1	Tconv
KI-67-Tconv	TG	11.3	Tconv
KI-67-Tconv	TG	16.9	Tconv
KI-67-Tconv	TG	17.1	Tconv
KI-67-Tconv	TG	10.6	Tconv
KI-67-Tconv	TG	15.7	Tconv
KI-67-Tconv	TG	11.9	Tconv
KI-67-Tconv	TG	8.9	Tconv
KI-67-Tconv	TG	7.9	Tconv
KI-67-Tconv	TG	14.6	Tconv
KI-67-Tconv	TG	23	Tconv
KI-67-Tconv	TG	17.6	Tconv
KI-67-Tconv	TG	18.7	Tconv
KI-67-Tconv	TG	17	Tconv
EOMES-Tconv	WT	3.1	Tconv
EOMES-Tconv	WT	5	Tconv
EOMES-Tconv	WT	4.3	Tconv
EOMES-Tconv	WT	1.9	Tconv
EOMES-Tconv	WT	3.5	Tconv
EOMES-Tconv	WT	3.3	Tconv
EOMES-Tconv	WT	0	Tconv
EOMES-Tconv	WT	14.4	Tconv
EOMES-Tconv	WT	8.2	Tconv
EOMES-Tconv	WT	9.9	Tconv
EOMES-Tconv	WT	5.4	Tconv
EOMES-Tconv	WT	9.8	Tconv
EOMES-Tconv	WT	3	Tconv
EOMES-Tconv	WT	2.9	Tconv
EOMES-Tconv	WT	3.8	Tconv
EOMES-Tconv	WT	2.7	Tconv
EOMES-Tconv	WT	1.9	Tconv
EOMES-Tconv	WT	1.8	Tconv
EOMES-Tconv	TG	10.9	Tconv
EOMES-Tconv	TG	9.8	Tconv
EOMES-Tconv	TG	9.3	Tconv
EOMES-Tconv	TG	7.7	Tconv
EOMES-Tconv	TG	10.7	Tconv
EOMES-Tconv	TG	10	Tconv
EOMES-Tconv	TG	23.5	Tconv
EOMES-Tconv	TG	17.7	Tconv
EOMES-Tconv	TG	16.3	Tconv
EOMES-Tconv	TG	37.7	Tconv
EOMES-Tconv	TG	21.1	Tconv
EOMES-Tconv	TG	22.3	Tconv
EOMES-Tconv	TG	32.9	Tconv
EOMES-Tconv	TG	23.9	Tconv
EOMES-Tconv	TG	16.7	Tconv
TBET-Tconv	WT	3.3	Tconv
TBET-Tconv	WT	2.2	Tconv
TBET-Tconv	WT	2.8	Tconv
TBET-Tconv	WT	1.5	Tconv
TBET-Tconv	WT	2	Tconv
TBET-Tconv	WT	2.3	Tconv
TBET-Tconv	WT	16.1	Tconv
TBET-Tconv	WT	12.9	Tconv
TBET-Tconv	WT	9.3	Tconv
TBET-Tconv	WT	17.2	Tconv
TBET-Tconv	WT	9	Tconv
TBET-Tconv	WT	5.7	Tconv
TBET-Tconv	WT	6	Tconv
TBET-Tconv	WT	9.4	Tconv
TBET-Tconv	WT	10	Tconv
TBET-Tconv	WT	8.8	Tconv
TBET-Tconv	WT	12.2	Tconv
TBET-Tconv	WT	15.3	Tconv
TBET-Tconv	WT	15.1	Tconv
TBET-Tconv	WT	12	Tconv
TBET-Tconv	WT	13	Tconv
TBET-Tconv	WT	4.5	Tconv
TBET-Tconv	WT	7.1	Tconv
TBET-Tconv	WT	6.4	Tconv
TBET-Tconv	WT	5.2	Tconv
TBET-Tconv	WT	4.9	Tconv
TBET-Tconv	TG	2.3	Tconv
TBET-Tconv	TG	9.7	Tconv
TBET-Tconv	TG	21.8	Tconv
TBET-Tconv	TG	1.9	Tconv
TBET-Tconv	TG	4.4	Tconv
TBET-Tconv	TG	15.8	Tconv
TBET-Tconv	TG	18.6	Tconv
TBET-Tconv	TG	11	Tconv
TBET-Tconv	TG	6.3	Tconv
TBET-Tconv	TG	8.2	Tconv
TBET-Tconv	TG	2	Tconv
TBET-Tconv	TG	5.8	Tconv
TBET-Tconv	TG	5.9	Tconv
TBET-Tconv	TG	19.2	Tconv
TBET-Tconv	TG	10.3	Tconv
TBET-Tconv	TG	12.8	Tconv
TBET-Tconv	TG	8.4	Tconv
TBET-Tconv	TG	28	Tconv
TBET-Tconv	TG	21	Tconv
TBET-Tconv	TG	15.9	Tconv
TBET-Tconv	TG	30.3	Tconv
TBET-Tconv	TG	28.8	Tconv
TBET-Tconv	TG	12.2	Tconv
TBET-Tconv	TG	8.3	Tconv
CXCR3-Tconv	WT	22	Tconv
CXCR3-Tconv	WT	21.2	Tconv
CXCR3-Tconv	WT	23.2	Tconv
CXCR3-Tconv	WT	21.3	Tconv
CXCR3-Tconv	WT	21.9	Tconv
CXCR3-Tconv	WT	24.1	Tconv
CXCR3-Tconv	WT	19.7	Tconv
CXCR3-Tconv	WT	20.3	Tconv
CXCR3-Tconv	WT	14.9	Tconv
CXCR3-Tconv	WT	17.3	Tconv
CXCR3-Tconv	WT	15.3	Tconv
CXCR3-Tconv	WT	16.1	Tconv
CXCR3-Tconv	WT	15.7	Tconv
CXCR3-Tconv	WT	18.7	Tconv
CXCR3-Tconv	WT	25.1	Tconv
CXCR3-Tconv	WT	22.5	Tconv
CXCR3-Tconv	WT	19.1	Tconv
CXCR3-Tconv	WT	21.2	Tconv
CXCR3-Tconv	WT	20.9	Tconv
CXCR3-Tconv	WT	18	Tconv
CXCR3-Tconv	WT	22.1	Tconv
CXCR3-Tconv	WT	15.5	Tconv
CXCR3-Tconv	WT	18.4	Tconv
CXCR3-Tconv	TG	37.3	Tconv
CXCR3-Tconv	TG	41.4	Tconv
CXCR3-Tconv	TG	54	Tconv
CXCR3-Tconv	TG	21.4	Tconv
CXCR3-Tconv	TG	25.2	Tconv
CXCR3-Tconv	TG	41.1	Tconv
CXCR3-Tconv	TG	24	Tconv
CXCR3-Tconv	TG	44.4	Tconv
CXCR3-Tconv	TG	52.1	Tconv
CXCR3-Tconv	TG	18.6	Tconv
CXCR3-Tconv	TG	17.4	Tconv
CXCR3-Tconv	TG	22.8	Tconv
CXCR3-Tconv	TG	21	Tconv
CXCR3-Tconv	TG	34.3	Tconv
CXCR3-Tconv	TG	30.5	Tconv
CXCR3-Tconv	TG	32.1	Tconv
CXCR3-Tconv	TG	42.8	Tconv
CXCR3-Tconv	TG	35.4	Tconv
CXCR3-Tconv	TG	16.6	Tconv
CXCR3-Tconv	TG	21.6	Tconv
TIGIT-Tconv	WT	6.7	Tconv
TIGIT-Tconv	WT	9.2	Tconv
TIGIT-Tconv	WT	8.6	Tconv
TIGIT-Tconv	WT	9.3	Tconv
TIGIT-Tconv	WT	7.2	Tconv
TIGIT-Tconv	WT	7.2	Tconv
TIGIT-Tconv	WT	4.3	Tconv
TIGIT-Tconv	WT	2.1	Tconv
TIGIT-Tconv	WT	16.4	Tconv
TIGIT-Tconv	WT	5.1	Tconv
TIGIT-Tconv	WT	10.5	Tconv
TIGIT-Tconv	WT	10.8	Tconv
TIGIT-Tconv	WT	4.5	Tconv
TIGIT-Tconv	WT	4.7	Tconv
TIGIT-Tconv	WT	2.9	Tconv
TIGIT-Tconv	WT	3.3	Tconv
TIGIT-Tconv	WT	1.9	Tconv
TIGIT-Tconv	WT	3.1	Tconv
TIGIT-Tconv	WT	3	Tconv
TIGIT-Tconv	WT	6.9	Tconv
TIGIT-Tconv	WT	2.3	Tconv
TIGIT-Tconv	TG	16.7	Tconv
TIGIT-Tconv	TG	14.8	Tconv
TIGIT-Tconv	TG	16	Tconv
TIGIT-Tconv	TG	10.5	Tconv
TIGIT-Tconv	TG	15.1	Tconv
TIGIT-Tconv	TG	13.4	Tconv
TIGIT-Tconv	TG	23	Tconv
TIGIT-Tconv	TG	25.3	Tconv
TIGIT-Tconv	TG	20.7	Tconv
TIGIT-Tconv	TG	25.4	Tconv
TIGIT-Tconv	TG	24.8	Tconv
TIGIT-Tconv	TG	22	Tconv
TIGIT-Tconv	TG	10.4	Tconv
TIGIT-Tconv	TG	10	Tconv
TIGIT-Tconv	TG	20.8	Tconv
TIGIT-Tconv	TG	13.5	Tconv
TIGIT-Tconv	TG	17.5	Tconv
TIGIT-Tconv	TG	20.6	Tconv
TIGIT-Tconv	TG	25.5	Tconv
TIGIT-Tconv	TG	17.9	Tconv

## Sheet: Fig1.Foxp3.percentage
Gene	Condition	Percentage	Cell
FOXP3	WT	11.2	Treg
FOXP3	WT	9	Treg
FOXP3	WT	11.8	Treg
FOXP3	WT	13	Treg
FOXP3	WT	11.3	Treg
FOXP3	WT	13.8	Treg
FOXP3	WT	10.1	Treg
FOXP3	WT	9.8	Treg
FOXP3	WT	9.5	Treg
FOXP3	WT	9.9	Treg
FOXP3	WT	8.3	Treg
FOXP3	WT	9.7	Treg
FOXP3	WT	7.6	Treg
FOXP3	WT	8	Treg
FOXP3	TG	7.7	Treg
FOXP3	TG	8.3	Treg
FOXP3	TG	5.5	Treg
FOXP3	TG	6	Treg
FOXP3	TG	6	Treg
FOXP3	TG	4	Treg
FOXP3	TG	9.7	Treg
FOXP3	TG	10	Treg
FOXP3	TG	7.9	Treg
FOXP3	TG	6.3	Treg
FOXP3	TG	7.4	Treg
FOXP3	TG	6	Treg
FOXP3	TG	6.4	Treg

## Sheet: Fig1.Foxp3.MFI
Gene	Condition	MFI	Cell
FOXP3	WT	1411	Treg
FOXP3	WT	1371.3	Treg
FOXP3	WT	996.3	Treg
FOXP3	WT	1353.4	Treg
FOXP3	WT	922.4	Treg
FOXP3	WT	991.3	Treg
FOXP3	WT	926.2	Treg
FOXP3	WT	960.2	Treg
FOXP3	WT	2226.4	Treg
FOXP3	WT	2146.7	Treg
FOXP3	WT	2288.4	Treg
FOXP3	WT	1964.9	Treg
FOXP3	TG	1321.3	Treg
FOXP3	TG	1368.3	Treg
FOXP3	TG	1254	Treg
FOXP3	TG	801.8	Treg
FOXP3	TG	837.2	Treg
FOXP3	TG	856.8	Treg
FOXP3	TG	746.3	Treg
FOXP3	TG	1275.1	Treg
FOXP3	TG	2042	Treg
FOXP3	TG	1146.8	Treg
FOXP3	TG	1122.4	Treg

## Sheet: Fig2
Gene	Condition	Value	Cell
GATA3-Treg	WT	0.72	Treg
GATA3-Treg	WT	1.14	Treg
GATA3-Treg	WT	1.23	Treg
GATA3-Treg	WT	0.94	Treg
GATA3-Treg	WT	2.92	Treg
GATA3-Treg	WT	2.04	Treg
GATA3-Treg	WT	1.7	Treg
GATA3-Treg	WT	2.03	Treg
GATA3-Treg	WT	13.7	Treg
GATA3-Treg	WT	9.72	Treg
GATA3-Treg	WT	8.2	Treg
GATA3-Treg	WT	8.74	Treg
GATA3-Treg	TG	1.95	Treg
GATA3-Treg	TG	0.74	Treg
GATA3-Treg	TG	2.3	Treg
GATA3-Treg	TG	0.32	Treg
GATA3-Treg	TG	2.14	Treg
GATA3-Treg	TG	0.96	Treg
GATA3-Treg	TG	2.45	Treg
GATA3-Treg	TG	2.94	Treg
GATA3-Treg	TG	9.5	Treg
GATA3-Treg	TG	3.88	Treg
GATA3-Treg	TG	11.5	Treg
GATA3-Treg	TG	5.94	Treg
GATA3-Tconv	WT	0.2	Tconv
GATA3-Tconv	WT	0.37	Tconv
GATA3-Tconv	WT	0.33	Tconv
GATA3-Tconv	WT	0.32	Tconv
GATA3-Tconv	WT	1.49	Tconv
GATA3-Tconv	WT	0.91	Tconv
GATA3-Tconv	WT	0.96	Tconv
GATA3-Tconv	WT	0.67	Tconv
GATA3-Tconv	WT	2.9	Tconv
GATA3-Tconv	WT	1.91	Tconv
GATA3-Tconv	WT	2.05	Tconv
GATA3-Tconv	WT	1.52	Tconv
GATA3-Tconv	TG	0.5	Tconv
GATA3-Tconv	TG	0.25	Tconv
GATA3-Tconv	TG	0.53	Tconv
GATA3-Tconv	TG	0.091	Tconv
GATA3-Tconv	TG	0.52	Tconv
GATA3-Tconv	TG	0.13	Tconv
GATA3-Tconv	TG	0.22	Tconv
GATA3-Tconv	TG	0.64	Tconv
GATA3-Tconv	TG	1.03	Tconv
GATA3-Tconv	TG	0.34	Tconv
GATA3-Tconv	TG	0.49	Tconv
GATA3-Tconv	TG	1.24	Tconv
TBET-Treg	WT	0.24	Treg
TBET-Treg	WT	0.13	Treg
TBET-Treg	WT	0.49	Treg
TBET-Treg	WT	0.22	Treg
TBET-Treg	WT	0.71	Treg
TBET-Treg	WT	0.47	Treg
TBET-Treg	WT	0.035	Treg
TBET-Treg	WT	0.87	Treg
TBET-Treg	WT	0.45	Treg
TBET-Treg	WT	0.29	Treg
TBET-Treg	WT	0	Treg
TBET-Treg	WT	0.85	Treg
TBET-Treg	TG	0.33	Treg
TBET-Treg	TG	0.49	Treg
TBET-Treg	TG	0.36	Treg
TBET-Treg	TG	0.12	Treg
TBET-Treg	TG	0.56	Treg
TBET-Treg	TG	0.64	Treg
TBET-Treg	TG	2.92	Treg
TBET-Treg	TG	2.29	Treg
TBET-Treg	TG	0.5	Treg
TBET-Treg	TG	0.27	Treg
TBET-Treg	TG	2.2	Treg
TBET-Treg	TG	1.77	Treg
TBET-Tconv	WT	1.22	Tconv
TBET-Tconv	WT	1.47	Tconv
TBET-Tconv	WT	2.16	Tconv
TBET-Tconv	WT	1.38	Tconv
TBET-Tconv	WT	1.77	Tconv
TBET-Tconv	WT	0.93	Tconv
TBET-Tconv	WT	1.02	Tconv
TBET-Tconv	WT	1.25	Tconv
TBET-Tconv	WT	0.8	Tconv
TBET-Tconv	WT	0.4	Tconv
TBET-Tconv	WT	0.46	Tconv
TBET-Tconv	WT	0.52	Tconv
TBET-Tconv	TG	1.25	Tconv
TBET-Tconv	TG	0.55	Tconv
TBET-Tconv	TG	0.96	Tconv
TBET-Tconv	TG	0.027	Tconv
TBET-Tconv	TG	0.24	Tconv
TBET-Tconv	TG	1.09	Tconv
TBET-Tconv	TG	0.83	Tconv
TBET-Tconv	TG	1.59	Tconv
TBET-Tconv	TG	0.15	Tconv
TBET-Tconv	TG	0.54	Tconv
TBET-Tconv	TG	0.38	Tconv
TBET-Tconv	TG	0.85	Tconv
RORgt-Treg	WT	4.51	Treg
RORgt-Treg	WT	4.62	Treg
RORgt-Treg	WT	4.78	Treg
RORgt-Treg	WT	4.89	Treg
RORgt-Treg	WT	4.52	Treg
RORgt-Treg	WT	5.45	Treg
RORgt-Treg	WT	4.36	Treg
RORgt-Treg	WT	4.36	Treg
RORgt-Treg	WT	4.74	Treg
RORgt-Treg	WT	5.98	Treg
RORgt-Treg	WT	4.88	Treg
RORgt-Treg	WT	4.91	Treg
RORgt-Treg	TG	8.81	Treg
RORgt-Treg	TG	5.83	Treg
RORgt-Treg	TG	5.63	Treg
RORgt-Treg	TG	5.51	Treg
RORgt-Treg	TG	4.95	Treg
RORgt-Treg	TG	9.75	Treg
RORgt-Treg	TG	6.96	Treg
RORgt-Treg	TG	8.33	Treg
RORgt-Treg	TG	5.3	Treg
RORgt-Treg	TG	10.5	Treg
RORgt-Treg	TG	9.11	Treg
RORgt-Treg	TG	8.62	Treg
RORgt-Tconv	WT	0.64	Tconv
RORgt-Tconv	WT	0.93	Tconv
RORgt-Tconv	WT	0.92	Tconv
RORgt-Tconv	WT	0.84	Tconv
RORgt-Tconv	WT	1.92	Tconv
RORgt-Tconv	WT	2.02	Tconv
RORgt-Tconv	WT	1.67	Tconv
RORgt-Tconv	WT	1.45	Tconv
RORgt-Tconv	WT	2.66	Tconv
RORgt-Tconv	WT	3.05	Tconv
RORgt-Tconv	WT	2.41	Tconv
RORgt-Tconv	WT	2.18	Tconv
RORgt-Tconv	TG	2.22	Tconv
RORgt-Tconv	TG	1.17	Tconv
RORgt-Tconv	TG	1.5	Tconv
RORgt-Tconv	TG	2.83	Tconv
RORgt-Tconv	TG	0.94	Tconv
RORgt-Tconv	TG	1.51	Tconv
RORgt-Tconv	TG	1.13	Tconv
RORgt-Tconv	TG	0.97	Tconv
RORgt-Tconv	TG	1.12	Tconv
RORgt-Tconv	TG	2.07	Tconv
RORgt-Tconv	TG	2.43	Tconv
RORgt-Tconv	TG	1.11	Tconv
PD-1-Tconv	WT	8.2	Tconv
PD-1-Tconv	WT	4.4	Tconv
PD-1-Tconv	WT	4.5	Tconv
PD-1-Tconv	WT	3.3	Tconv
PD-1-Tconv	WT	2.7	Tconv
PD-1-Tconv	WT	3.5	Tconv
PD-1-Tconv	WT	3.5	Tconv
PD-1-Tconv	WT	1.6	Tconv
PD-1-Tconv	WT	2.8	Tconv
PD-1-Tconv	WT	3.3	Tconv
PD-1-Tconv	WT	4.5	Tconv
PD-1-Tconv	WT	5.2	Tconv
PD-1-Tconv	WT	9.2	Tconv
PD-1-Tconv	WT	7.5	Tconv
PD-1-Tconv	TG	30.6	Tconv
PD-1-Tconv	TG	41.1	Tconv
PD-1-Tconv	TG	15.4	Tconv
PD-1-Tconv	TG	10.2	Tconv
PD-1-Tconv	TG	15.6	Tconv
PD-1-Tconv	TG	19.1	Tconv
PD-1-Tconv	TG	14.1	Tconv
PD-1-Tconv	TG	21.4	Tconv
PD-1-Tconv	TG	11.3	Tconv
PD-1-Tconv	TG	37	Tconv
PD-1-Tconv	TG	31.8	Tconv
CTLA4-Tconv	WT	1.4	Tconv
CTLA4-Tconv	WT	1.4	Tconv
CTLA4-Tconv	WT	1	Tconv
CTLA4-Tconv	WT	1.1	Tconv
CTLA4-Tconv	WT	3.9	Tconv
CTLA4-Tconv	WT	0.9	Tconv
CTLA4-Tconv	WT	2.6	Tconv
CTLA4-Tconv	WT	2.3	Tconv
CTLA4-Tconv	WT	1.5	Tconv
CTLA4-Tconv	WT	1.6	Tconv
CTLA4-Tconv	WT	1.7	Tconv
CTLA4-Tconv	WT	1.9	Tconv
CTLA4-Tconv	WT	1.7	Tconv
CTLA4-Tconv	WT	2.4	Tconv
CTLA4-Tconv	WT	1.2	Tconv
CTLA4-Tconv	WT	1.7	Tconv
CTLA4-Tconv	TG	1.4	Tconv
CTLA4-Tconv	TG	1.2	Tconv
CTLA4-Tconv	TG	3.2	Tconv
CTLA4-Tconv	TG	2.1	Tconv
CTLA4-Tconv	TG	4.7	Tconv
CTLA4-Tconv	TG	4.1	Tconv
CTLA4-Tconv	TG	3.1	Tconv
CTLA4-Tconv	TG	2.5	Tconv
CTLA4-Tconv	TG	1.8	Tconv
CTLA4-Tconv	TG	2.3	Tconv
CTLA4-Tconv	TG	2.1	Tconv
CTLA4-Tconv	TG	4.3	Tconv
ICOS-Tconv	WT	28	Tconv
ICOS-Tconv	WT	30.3	Tconv
ICOS-Tconv	WT	33.6	Tconv
ICOS-Tconv	WT	28.6	Tconv
ICOS-Tconv	WT	30.1	Tconv
ICOS-Tconv	WT	34.2	Tconv
ICOS-Tconv	WT	24.7	Tconv
ICOS-Tconv	WT	21.8	Tconv
ICOS-Tconv	WT	20.1	Tconv
ICOS-Tconv	WT	21.2	Tconv
ICOS-Tconv	WT	14.1	Tconv
ICOS-Tconv	WT	15	Tconv
ICOS-Tconv	WT	16.2	Tconv
ICOS-Tconv	WT	11.7	Tconv
ICOS-Tconv	WT	10.8	Tconv
ICOS-Tconv	WT	9.4	Tconv
ICOS-Tconv	TG	33.3	Tconv
ICOS-Tconv	TG	40.9	Tconv
ICOS-Tconv	TG	52.8	Tconv
ICOS-Tconv	TG	33.6	Tconv
ICOS-Tconv	TG	30.2	Tconv
ICOS-Tconv	TG	51.9	Tconv
ICOS-Tconv	TG	29.3	Tconv
ICOS-Tconv	TG	27.1	Tconv
ICOS-Tconv	TG	26.9	Tconv
ICOS-Tconv	TG	22.7	Tconv
ICOS-Tconv	TG	28.8	Tconv
ICOS-Tconv	TG	30	Tconv
ICOS-Tconv	TG	25.1	Tconv
PD-1-Treg	WT	21	Treg
PD-1-Treg	WT	21.3	Treg
PD-1-Treg	WT	12.2	Treg
PD-1-Treg	WT	12.6	Treg
PD-1-Treg	WT	20.3	Treg
PD-1-Treg	WT	14.1	Treg
PD-1-Treg	WT	28	Treg
PD-1-Treg	WT	25.8	Treg
PD-1-Treg	WT	24.1	Treg
PD-1-Treg	WT	26.4	Treg
PD-1-Treg	TG	49.6	Treg
PD-1-Treg	TG	47.1	Treg
PD-1-Treg	TG	34.1	Treg
PD-1-Treg	TG	34.7	Treg
PD-1-Treg	TG	28.9	Treg
PD-1-Treg	TG	33	Treg
PD-1-Treg	TG	37.9	Treg
PD-1-Treg	TG	44.7	Treg
CTLA4-Treg	WT	38.1	Treg
CTLA4-Treg	WT	28.8	Treg
CTLA4-Treg	WT	37.6	Treg
CTLA4-Treg	WT	27.4	Treg
CTLA4-Treg	WT	23.2	Treg
CTLA4-Treg	WT	24.7	Treg
CTLA4-Treg	WT	32.8	Treg
CTLA4-Treg	WT	32.5	Treg
CTLA4-Treg	WT	32.5	Treg
CTLA4-Treg	WT	41.1	Treg
CTLA4-Treg	WT	24.9	Treg
CTLA4-Treg	WT	25.4	Treg
CTLA4-Treg	WT	26.8	Treg
CTLA4-Treg	WT	37.2	Treg
CTLA4-Treg	WT	40	Treg
CTLA4-Treg	WT	36.6	Treg
CTLA4-Treg	WT	42.7	Treg
CTLA4-Treg	WT	37.1	Treg
CTLA4-Treg	TG	33.1	Treg
CTLA4-Treg	TG	36.5	Treg
CTLA4-Treg	TG	32.9	Treg
CTLA4-Treg	TG	28.7	Treg
CTLA4-Treg	TG	56.3	Treg
CTLA4-Treg	TG	51.2	Treg
CTLA4-Treg	TG	47.9	Treg
CTLA4-Treg	TG	42.7	Treg
CTLA4-Treg	TG	37	Treg
CTLA4-Treg	TG	34.7	Treg
CTLA4-Treg	TG	30.4	Treg
CTLA4-Treg	TG	41.4	Treg
CTLA4-Treg	TG	45.4	Treg
CTLA4-Treg	TG	60.4	Treg
ICOS-Treg	WT	59.4	Treg
ICOS-Treg	WT	60.4	Treg
ICOS-Treg	WT	59.1	Treg
ICOS-Treg	WT	52.3	Treg
ICOS-Treg	WT	61.2	Treg
ICOS-Treg	WT	57.5	Treg
ICOS-Treg	WT	53.6	Treg
ICOS-Treg	WT	41.65	Treg
ICOS-Treg	WT	50.5	Treg
ICOS-Treg	WT	40.8	Treg
ICOS-Treg	WT	37.4	Treg
ICOS-Treg	WT	34.4	Treg
ICOS-Treg	WT	30.4	Treg
ICOS-Treg	WT	27	Treg
ICOS-Treg	WT	26	Treg
ICOS-Treg	WT	25.3	Treg
ICOS-Treg	WT	42.1	Treg
ICOS-Treg	WT	38	Treg
ICOS-Treg	WT	32.7	Treg
ICOS-Treg	WT	29.3	Treg
ICOS-Treg	WT	35.8	Treg
ICOS-Treg	TG	72.6	Treg
ICOS-Treg	TG	76.8	Treg
ICOS-Treg	TG	80.6	Treg
ICOS-Treg	TG	83.6	Treg
ICOS-Treg	TG	70.5	Treg
ICOS-Treg	TG	79.2	Treg
ICOS-Treg	TG	70.2	Treg
ICOS-Treg	TG	64.9	Treg
ICOS-Treg	TG	67.1	Treg
ICOS-Treg	TG	60.1	Treg
ICOS-Treg	TG	73.8	Treg
ICOS-Treg	TG	69.5	Treg
ICOS-Treg	TG	64.4	Treg
ICOS-Treg	TG	76.4	Treg
ICOS-Treg	TG	62.5	Treg
ICOS-Treg	TG	48.8	Treg
ICOS-Treg	TG	53.4	Treg
ICOS-Treg	TG	85.2	Treg
KI-67-Treg	WT	21.1	Treg
KI-67-Treg	WT	24.2	Treg
KI-67-Treg	WT	22.9	Treg
KI-67-Treg	WT	22.1	Treg
KI-67-Treg	WT	23	Treg
KI-67-Treg	WT	20.4	Treg
KI-67-Treg	WT	39.2	Treg
KI-67-Treg	WT	34.4	Treg
KI-67-Treg	WT	33.4	Treg
KI-67-Treg	WT	30.1	Treg
KI-67-Treg	WT	25.2	Treg
KI-67-Treg	WT	21.1	Treg
KI-67-Treg	WT	18.3	Treg
KI-67-Treg	WT	21.6	Treg
KI-67-Treg	WT	18.9	Treg
KI-67-Treg	WT	19.7	Treg
KI-67-Treg	WT	18.6	Treg
KI-67-Treg	WT	18.1	Treg
KI-67-Treg	WT	32.8	Treg
KI-67-Treg	WT	24.7	Treg
KI-67-Treg	WT	29.4	Treg
KI-67-Treg	WT	21.5	Treg
KI-67-Treg	WT	25.9	Treg
KI-67-Treg	TG	33.1	Treg
KI-67-Treg	TG	30.8	Treg
KI-67-Treg	TG	29.4	Treg
KI-67-Treg	TG	44.5	Treg
KI-67-Treg	TG	25.2	Treg
KI-67-Treg	TG	32.2	Treg
KI-67-Treg	TG	41.6	Treg
KI-67-Treg	TG	42.9	Treg
KI-67-Treg	TG	51	Treg
KI-67-Treg	TG	46.7	Treg
KI-67-Treg	TG	36.6	Treg
KI-67-Treg	TG	43.7	Treg
KI-67-Treg	TG	37.1	Treg
KI-67-Treg	TG	41.7	Treg
KI-67-Treg	TG	35.1	Treg
KI-67-Treg	TG	45.1	Treg
KI-67-Treg	TG	56.1	Treg
KI-67-Treg	TG	41.1	Treg
KI-67-Treg	TG	41.2	Treg
KI-67-Treg	TG	46.4	Treg
EOMES-Treg	WT	5	Treg
EOMES-Treg	WT	12	Treg
EOMES-Treg	WT	11.3	Treg
EOMES-Treg	WT	7.6	Treg
EOMES-Treg	WT	10.5	Treg
EOMES-Treg	WT	10.1	Treg
EOMES-Treg	WT	0.6	Treg
EOMES-Treg	WT	3.8	Treg
EOMES-Treg	WT	2.7	Treg
EOMES-Treg	WT	2.7	Treg
EOMES-Treg	WT	1.7	Treg
EOMES-Treg	WT	1.3	Treg
EOMES-Treg	TG	15.6	Treg
EOMES-Treg	TG	7.8	Treg
EOMES-Treg	TG	23.8	Treg
EOMES-Treg	TG	15.4	Treg
EOMES-Treg	TG	16.7	Treg
EOMES-Treg	TG	28.3	Treg
EOMES-Treg	TG	13.8	Treg
EOMES-Treg	TG	16.3	Treg
EOMES-Treg	TG	11.4	Treg
EOMES-Treg	TG	12.4	Treg
TBET-Treg	WT	1.1	Treg
TBET-Treg	WT	2.2	Treg
TBET-Treg	WT	0.9	Treg
TBET-Treg	WT	0.8	Treg
TBET-Treg	WT	0.7	Treg
TBET-Treg	WT	1.3	Treg
TBET-Treg	WT	1.4	Treg
TBET-Treg	WT	3.2	Treg
TBET-Treg	WT	6.6	Treg
TBET-Treg	WT	6.5	Treg
TBET-Treg	WT	3.6	Treg
TBET-Treg	WT	3	Treg
TBET-Treg	WT	4.7	Treg
TBET-Treg	WT	2.9	Treg
TBET-Treg	WT	3.4	Treg
TBET-Treg	WT	4	Treg
TBET-Treg	WT	1.9	Treg
TBET-Treg	WT	2.6	Treg
TBET-Treg	WT	2.2	Treg
TBET-Treg	WT	3.6	Treg
TBET-Treg	WT	2.2	Treg
TBET-Treg	TG	2.8	Treg
TBET-Treg	TG	4.4	Treg
TBET-Treg	TG	7.9	Treg
TBET-Treg	TG	3	Treg
TBET-Treg	TG	6.1	Treg
TBET-Treg	TG	16.9	Treg
TBET-Treg	TG	7.8	Treg
TBET-Treg	TG	6.3	Treg
TBET-Treg	TG	6	Treg
TBET-Treg	TG	5.6	Treg
TBET-Treg	TG	12.4	Treg
TBET-Treg	TG	20.6	Treg
TBET-Treg	TG	7.7	Treg
TBET-Treg	TG	12	Treg
TBET-Treg	TG	7.9	Treg
TBET-Treg	TG	15.6	Treg
TBET-Treg	TG	29	Treg
TBET-Treg	TG	28	Treg
TBET-Treg	TG	16.7	Treg
TBET-Treg	TG	10.5	Treg
CXCR3-Treg	WT	28.3	Treg
CXCR3-Treg	WT	28.7	Treg
CXCR3-Treg	WT	27.3	Treg
CXCR3-Treg	WT	19.1	Treg
CXCR3-Treg	WT	31	Treg
CXCR3-Treg	WT	26.5	Treg
CXCR3-Treg	WT	16.1	Treg
CXCR3-Treg	WT	26.8	Treg
CXCR3-Treg	WT	30.7	Treg
CXCR3-Treg	WT	22.1	Treg
CXCR3-Treg	WT	48.8	Treg
CXCR3-Treg	WT	33.4	Treg
CXCR3-Treg	WT	39.5	Treg
CXCR3-Treg	WT	35.8	Treg
CXCR3-Treg	WT	17.2	Treg
CXCR3-Treg	WT	17.8	Treg
CXCR3-Treg	WT	15.2	Treg
CXCR3-Treg	WT	16.2	Treg
CXCR3-Treg	WT	23	Treg
CXCR3-Treg	WT	20	Treg
CXCR3-Treg	WT	20.6	Treg
CXCR3-Treg	WT	17.6	Treg
CXCR3-Treg	WT	20.8	Treg
CXCR3-Treg	TG	79.4	Treg
CXCR3-Treg	TG	74	Treg
CXCR3-Treg	TG	79.9	Treg
CXCR3-Treg	TG	49.9	Treg
CXCR3-Treg	TG	61.7	Treg
CXCR3-Treg	TG	69.3	Treg
CXCR3-Treg	TG	31.3	Treg
CXCR3-Treg	TG	23	Treg
CXCR3-Treg	TG	54.8	Treg
CXCR3-Treg	TG	61.7	Treg
CXCR3-Treg	TG	58.8	Treg
CXCR3-Treg	TG	67.3	Treg
CXCR3-Treg	TG	68.7	Treg
CXCR3-Treg	TG	77.4	Treg
CXCR3-Treg	TG	47.4	Treg
CXCR3-Treg	TG	49.4	Treg
CXCR3-Treg	TG	60.7	Treg
CXCR3-Treg	TG	67.5	Treg
CXCR3-Treg	TG	56.4	Treg
CXCR3-Treg	TG	30.1	Treg
CXCR3-Treg	TG	32.7	Treg
TIGIT-Treg	WT	24.7	Treg
TIGIT-Treg	WT	34.3	Treg
TIGIT-Treg	WT	32.4	Treg
TIGIT-Treg	WT	31.4	Treg
TIGIT-Treg	WT	34.3	Treg
TIGIT-Treg	WT	32	Treg
TIGIT-Treg	WT	37.6	Treg
TIGIT-Treg	WT	25.9	Treg
TIGIT-Treg	WT	56.1	Treg
TIGIT-Treg	WT	42.9	Treg
TIGIT-Treg	WT	41.3	Treg
TIGIT-Treg	WT	48.5	Treg
TIGIT-Treg	WT	36.8	Treg
TIGIT-Treg	WT	32.5	Treg
TIGIT-Treg	WT	30.9	Treg
TIGIT-Treg	WT	34.9	Treg
TIGIT-Treg	WT	36.6	Treg
TIGIT-Treg	TG	61.8	Treg
TIGIT-Treg	TG	37.4	Treg
TIGIT-Treg	TG	43.4	Treg
TIGIT-Treg	TG	49.9	Treg
TIGIT-Treg	TG	40.7	Treg
TIGIT-Treg	TG	48.7	Treg
TIGIT-Treg	TG	54.2	Treg
TIGIT-Treg	TG	57	Treg
TIGIT-Treg	TG	48.1	Treg
TIGIT-Treg	TG	57.4	Treg
TIGIT-Treg	TG	64.3	Treg
TIGIT-Treg	TG	63.1	Treg
TIGIT-Treg	TG	62.5	Treg
TIGIT-Treg	TG	69.4	Treg
TIGIT-Treg	TG	59.5	Treg
TIGIT-Treg	TG	50.7	Treg
TIGIT-Treg	TG	56.9	Treg
KI-67-Tconv	WT	7.5	Tconv
KI-67-Tconv	WT	7.1	Tconv
KI-67-Tconv	WT	13.7	Tconv
KI-67-Tconv	WT	15.3	Tconv
KI-67-Tconv	WT	11.2	Tconv
KI-67-Tconv	WT	13.3	Tconv
KI-67-Tconv	WT	9.5	Tconv
KI-67-Tconv	WT	7	Tconv
KI-67-Tconv	WT	5.9	Tconv
KI-67-Tconv	WT	5.6	Tconv
KI-67-Tconv	WT	5.7	Tconv
KI-67-Tconv	WT	8.2	Tconv
KI-67-Tconv	WT	6.5	Tconv
KI-67-Tconv	WT	5.9	Tconv
KI-67-Tconv	WT	11.1	Tconv
KI-67-Tconv	WT	8.3	Tconv
KI-67-Tconv	WT	8.8	Tconv
KI-67-Tconv	WT	6.9	Tconv
KI-67-Tconv	WT	7.1	Tconv
KI-67-Tconv	TG	10.6	Tconv
KI-67-Tconv	TG	11.4	Tconv
KI-67-Tconv	TG	11.1	Tconv
KI-67-Tconv	TG	11.3	Tconv
KI-67-Tconv	TG	16.9	Tconv
KI-67-Tconv	TG	17.1	Tconv
KI-67-Tconv	TG	10.6	Tconv
KI-67-Tconv	TG	15.7	Tconv
KI-67-Tconv	TG	11.9	Tconv
KI-67-Tconv	TG	8.9	Tconv
KI-67-Tconv	TG	7.9	Tconv
KI-67-Tconv	TG	14.6	Tconv
KI-67-Tconv	TG	23	Tconv
KI-67-Tconv	TG	17.6	Tconv
KI-67-Tconv	TG	18.7	Tconv
KI-67-Tconv	TG	17	Tconv
EOMES-Tconv	WT	3.1	Tconv
EOMES-Tconv	WT	5	Tconv
EOMES-Tconv	WT	4.3	Tconv
EOMES-Tconv	WT	1.9	Tconv
EOMES-Tconv	WT	3.5	Tconv
EOMES-Tconv	WT	3.3	Tconv
EOMES-Tconv	WT	0	Tconv
EOMES-Tconv	WT	14.4	Tconv
EOMES-Tconv	WT	8.2	Tconv
EOMES-Tconv	WT	9.9	Tconv
EOMES-Tconv	WT	5.4	Tconv
EOMES-Tconv	WT	9.8	Tconv
EOMES-Tconv	WT	3	Tconv
EOMES-Tconv	WT	2.9	Tconv
EOMES-Tconv	WT	3.8	Tconv
EOMES-Tconv	WT	2.7	Tconv
EOMES-Tconv	WT	1.9	Tconv
EOMES-Tconv	WT	1.8	Tconv
EOMES-Tconv	TG	10.9	Tconv
EOMES-Tconv	TG	9.8	Tconv
EOMES-Tconv	TG	9.3	Tconv
EOMES-Tconv	TG	7.7	Tconv
EOMES-Tconv	TG	10.7	Tconv
EOMES-Tconv	TG	10	Tconv
EOMES-Tconv	TG	23.5	Tconv
EOMES-Tconv	TG	17.7	Tconv
EOMES-Tconv	TG	16.3	Tconv
EOMES-Tconv	TG	37.7	Tconv
EOMES-Tconv	TG	21.1	Tconv
EOMES-Tconv	TG	22.3	Tconv
EOMES-Tconv	TG	32.9	Tconv
EOMES-Tconv	TG	23.9	Tconv
EOMES-Tconv	TG	16.7	Tconv
TBET-Tconv	WT	3.3	Tconv
TBET-Tconv	WT	2.2	Tconv
TBET-Tconv	WT	2.8	Tconv
TBET-Tconv	WT	1.5	Tconv
TBET-Tconv	WT	2	Tconv
TBET-Tconv	WT	2.3	Tconv
TBET-Tconv	WT	16.1	Tconv
TBET-Tconv	WT	12.9	Tconv
TBET-Tconv	WT	9.3	Tconv
TBET-Tconv	WT	17.2	Tconv
TBET-Tconv	WT	9	Tconv
TBET-Tconv	WT	5.7	Tconv
TBET-Tconv	WT	6	Tconv
TBET-Tconv	WT	9.4	Tconv
TBET-Tconv	WT	10	Tconv
TBET-Tconv	WT	8.8	Tconv
TBET-Tconv	WT	12.2	Tconv
TBET-Tconv	WT	15.3	Tconv
TBET-Tconv	WT	15.1	Tconv
TBET-Tconv	WT	12	Tconv
TBET-Tconv	WT	13	Tconv
TBET-Tconv	WT	4.5	Tconv
TBET-Tconv	WT	7.1	Tconv
TBET-Tconv	WT	6.4	Tconv
TBET-Tconv	WT	5.2	Tconv
TBET-Tconv	WT	4.9	Tconv
TBET-Tconv	TG	2.3	Tconv
TBET-Tconv	TG	9.7	Tconv
TBET-Tconv	TG	21.8	Tconv
TBET-Tconv	TG	1.9	Tconv
TBET-Tconv	TG	4.4	Tconv
TBET-Tconv	TG	15.8	Tconv
TBET-Tconv	TG	18.6	Tconv
TBET-Tconv	TG	11	Tconv
TBET-Tconv	TG	6.3	Tconv
TBET-Tconv	TG	8.2	Tconv
TBET-Tconv	TG	2	Tconv
TBET-Tconv	TG	5.8	Tconv
TBET-Tconv	TG	5.9	Tconv
TBET-Tconv	TG	19.2	Tconv
TBET-Tconv	TG	10.3	Tconv
TBET-Tconv	TG	12.8	Tconv
TBET-Tconv	TG	8.4	Tconv
TBET-Tconv	TG	28	Tconv
TBET-Tconv	TG	21	Tconv
TBET-Tconv	TG	15.9	Tconv
TBET-Tconv	TG	30.3	Tconv
TBET-Tconv	TG	28.8	Tconv
TBET-Tconv	TG	12.2	Tconv
TBET-Tconv	TG	8.3	Tconv
CXCR3-Tconv	WT	22	Tconv
CXCR3-Tconv	WT	21.2	Tconv
CXCR3-Tconv	WT	23.2	Tconv
CXCR3-Tconv	WT	21.3	Tconv
CXCR3-Tconv	WT	21.9	Tconv
CXCR3-Tconv	WT	24.1	Tconv
CXCR3-Tconv	WT	19.7	Tconv
CXCR3-Tconv	WT	20.3	Tconv
CXCR3-Tconv	WT	14.9	Tconv
CXCR3-Tconv	WT	17.3	Tconv
CXCR3-Tconv	WT	15.3	Tconv
CXCR3-Tconv	WT	16.1	Tconv
CXCR3-Tconv	WT	15.7	Tconv
CXCR3-Tconv	WT	18.7	Tconv
CXCR3-Tconv	WT	25.1	Tconv
CXCR3-Tconv	WT	22.5	Tconv
CXCR3-Tconv	WT	19.1	Tconv
CXCR3-Tconv	WT	21.2	Tconv
CXCR3-Tconv	WT	20.9	Tconv
CXCR3-Tconv	WT	18	Tconv
CXCR3-Tconv	WT	22.1	Tconv
CXCR3-Tconv	WT	15.5	Tconv
CXCR3-Tconv	WT	18.4	Tconv
CXCR3-Tconv	TG	37.3	Tconv
CXCR3-Tconv	TG	41.4	Tconv
CXCR3-Tconv	TG	54	Tconv
CXCR3-Tconv	TG	21.4	Tconv
CXCR3-Tconv	TG	25.2	Tconv
CXCR3-Tconv	TG	41.1	Tconv
CXCR3-Tconv	TG	24	Tconv
CXCR3-Tconv	TG	44.4	Tconv
CXCR3-Tconv	TG	52.1	Tconv
CXCR3-Tconv	TG	18.6	Tconv
CXCR3-Tconv	TG	17.4	Tconv
CXCR3-Tconv	TG	22.8	Tconv
CXCR3-Tconv	TG	21	Tconv
CXCR3-Tconv	TG	34.3	Tconv
CXCR3-Tconv	TG	30.5	Tconv
CXCR3-Tconv	TG	32.1	Tconv
CXCR3-Tconv	TG	42.8	Tconv
CXCR3-Tconv	TG	35.4	Tconv
CXCR3-Tconv	TG	16.6	Tconv
CXCR3-Tconv	TG	21.6	Tconv
TIGIT-Tconv	WT	6.7	Tconv
TIGIT-Tconv	WT	9.2	Tconv
TIGIT-Tconv	WT	8.6	Tconv
TIGIT-Tconv	WT	9.3	Tconv
TIGIT-Tconv	WT	7.2	Tconv
TIGIT-Tconv	WT	7.2	Tconv
TIGIT-Tconv	WT	4.3	Tconv
TIGIT-Tconv	WT	2.1	Tconv
TIGIT-Tconv	WT	16.4	Tconv
TIGIT-Tconv	WT	5.1	Tconv
TIGIT-Tconv	WT	10.5	Tconv
TIGIT-Tconv	WT	10.8	Tconv
TIGIT-Tconv	WT	4.5	Tconv
TIGIT-Tconv	WT	4.7	Tconv
TIGIT-Tconv	WT	2.9	Tconv
TIGIT-Tconv	WT	3.3	Tconv
TIGIT-Tconv	WT	1.9	Tconv
TIGIT-Tconv	WT	3.1	Tconv
TIGIT-Tconv	WT	3	Tconv
TIGIT-Tconv	WT	6.9	Tconv
TIGIT-Tconv	WT	2.3	Tconv
TIGIT-Tconv	TG	16.7	Tconv
TIGIT-Tconv	TG	14.8	Tconv
TIGIT-Tconv	TG	16	Tconv
TIGIT-Tconv	TG	10.5	Tconv
TIGIT-Tconv	TG	15.1	Tconv
TIGIT-Tconv	TG	13.4	Tconv
TIGIT-Tconv	TG	23	Tconv
TIGIT-Tconv	TG	25.3	Tconv
TIGIT-Tconv	TG	20.7	Tconv
TIGIT-Tconv	TG	25.4	Tconv
TIGIT-Tconv	TG	24.8	Tconv
TIGIT-Tconv	TG	22	Tconv
TIGIT-Tconv	TG	10.4	Tconv
TIGIT-Tconv	TG	10	Tconv
TIGIT-Tconv	TG	20.8	Tconv
TIGIT-Tconv	TG	13.5	Tconv
TIGIT-Tconv	TG	17.5	Tconv
TIGIT-Tconv	TG	20.6	Tconv
TIGIT-Tconv	TG	25.5	Tconv
TIGIT-Tconv	TG	17.9	Tconv

## Sheet: Fig2.Foxp3.Percentage
Gene	Stimulation	Percentage	Cell
FOXP3	Anti_IgG	7.95	Treg
FOXP3	Anti_IgG	8.95	Treg
FOXP3	Anti_IgG	8.47	Treg
FOXP3	Anti_IgG	6.67	Treg
FOXP3	Anti_IgG	7.24	Treg
FOXP3	Anti_IgG	7.77	Treg
FOXP3	Anti_IgG	9.17	Treg
FOXP3	Anti_IgG	7.03	Treg
FOXP3	Anti_IgG	8.83	Treg
FOXP3	Anti_IgG	12	Treg
FOXP3	Anti_IgG	10.6	Treg
FOXP3	Anti_IgG	11.6	Treg
FOXP3	Anti_CD27	9.86	Treg
FOXP3	Anti_CD27	10.7	Treg
FOXP3	Anti_CD27	9.99	Treg
FOXP3	Anti_CD27	10.2	Treg
FOXP3	Anti_CD27	10.4	Treg
FOXP3	Anti_CD27	10.4	Treg
FOXP3	Anti_CD27	13.2	Treg
FOXP3	Anti_CD27	10.4	Treg
FOXP3	Anti_CD27	15	Treg
FOXP3	Anti_CD27	16.8	Treg
FOXP3	Anti_CD27	13.1	Treg
FOXP3	Anti_CD27	13.7	Treg

## Sheet: Fig2.Foxp3.MFI
Gene	Stimulation	MFI	Cell
FOXP3	Anti_IgG	855	Treg
FOXP3	Anti_IgG	745	Treg
FOXP3	Anti_IgG	772	Treg
FOXP3	Anti_IgG	844	Treg
FOXP3	Anti_IgG	587	Treg
FOXP3	Anti_IgG	717	Treg
FOXP3	Anti_IgG	770	Treg
FOXP3	Anti_IgG	772	Treg
FOXP3	Anti_IgG	594	Treg
FOXP3	Anti_IgG	596	Treg
FOXP3	Anti_IgG	582	Treg
FOXP3	Anti_IgG	567	Treg
FOXP3	Anti_CD27	990	Treg
FOXP3	Anti_CD27	916	Treg
FOXP3	Anti_CD27	728	Treg
FOXP3	Anti_CD27	945	Treg
FOXP3	Anti_CD27	823	Treg
FOXP3	Anti_CD27	781	Treg
FOXP3	Anti_CD27	747	Treg
FOXP3	Anti_CD27	723	Treg
FOXP3	Anti_CD27	846	Treg
FOXP3	Anti_CD27	817	Treg
FOXP3	Anti_CD27	781	Treg
FOXP3	Anti_CD27	831	Treg

## Sheet: Fig3
Gene	Condition	Value	Cell
IL-10-Tconv	WT	0.5	Tconv
IL-10-Tconv	WT	0.3	Tconv
IL-10-Tconv	WT	0.5	Tconv
IL-10-Tconv	WT	0.4	Tconv
IL-10-Tconv	WT	0.3	Tconv
IL-10-Tconv	WT	0.3	Tconv
IL-10-Tconv	WT	1.3	Tconv
IL-10-Tconv	WT	1	Tconv
IL-10-Tconv	WT	1.2	Tconv
IL-10-Tconv	WT	1.2	Tconv
IL-10-Tconv	WT	0.9	Tconv
IL-10-Tconv	WT	2.2	Tconv
IL-10-Tconv	WT	1	Tconv
IL-10-Tconv	WT	0.5	Tconv
IL-10-Tconv	WT	0.4	Tconv
IL-10-Tconv	WT	0.3	Tconv
IL-10-Tconv	WT	0.4	Tconv
IL-10-Tconv	WT	0.4	Tconv
IL-10-Tconv	WT	0.5	Tconv
IL-10-Tconv	WT	0.3	Tconv
IL-10-Tconv	WT	0.5	Tconv
IL-10-Tconv	WT	0.8	Tconv
IL-10-Tconv	WT	0.6	Tconv
IL-10-Tconv	WT	0.5	Tconv
IL-10-Tconv	WT	0.7	Tconv
IL-10-Tconv	TG	1.1	Tconv
IL-10-Tconv	TG	0.8	Tconv
IL-10-Tconv	TG	1.5	Tconv
IL-10-Tconv	TG	0.8	Tconv
IL-10-Tconv	TG	1.3	Tconv
IL-10-Tconv	TG	0.7	Tconv
IL-10-Tconv	TG	1.7	Tconv
IL-10-Tconv	TG	1.8	Tconv
IL-10-Tconv	TG	1.5	Tconv
IL-10-Tconv	TG	3.9	Tconv
IL-10-Tconv	TG	2.8	Tconv
IL-10-Tconv	TG	14.36	Tconv
IL-10-Tconv	TG	0.6	Tconv
IL-10-Tconv	TG	0.6	Tconv
IL-10-Tconv	TG	2	Tconv
IL-10-Tconv	TG	0.9	Tconv
IL-10-Tconv	TG	1.3	Tconv
IL-10-Tconv	TG	1.6	Tconv
IL-10-Tconv	TG	4.1	Tconv
IL-10-Tconv	TG	5.5	Tconv
IL-10-Tconv	TG	3.1	Tconv
IL-10-Tconv	TG	4.8	Tconv
IL-10-Tconv	TG	6.2	Tconv
IFNG-Tconv	WT	8.1	Tconv
IFNG-Tconv	WT	7.1	Tconv
IFNG-Tconv	WT	8.7	Tconv
IFNG-Tconv	WT	12.2	Tconv
IFNG-Tconv	WT	9.3	Tconv
IFNG-Tconv	WT	13.3	Tconv
IFNG-Tconv	WT	5.3	Tconv
IFNG-Tconv	WT	3.6	Tconv
IFNG-Tconv	WT	5.2	Tconv
IFNG-Tconv	WT	6.4	Tconv
IFNG-Tconv	WT	5.9	Tconv
IFNG-Tconv	WT	3.3	Tconv
IFNG-Tconv	WT	5.4	Tconv
IFNG-Tconv	WT	5.2	Tconv
IFNG-Tconv	WT	3.6	Tconv
IFNG-Tconv	WT	7.2	Tconv
IFNG-Tconv	WT	5.7	Tconv
IFNG-Tconv	WT	7.4	Tconv
IFNG-Tconv	WT	6.7	Tconv
IFNG-Tconv	WT	7.4	Tconv
IFNG-Tconv	WT	5.7	Tconv
IFNG-Tconv	WT	6.5	Tconv
IFNG-Tconv	WT	6.1	Tconv
IFNG-Tconv	WT	6	Tconv
IFNG-Tconv	TG	4.1	Tconv
IFNG-Tconv	TG	5	Tconv
IFNG-Tconv	TG	6.1	Tconv
IFNG-Tconv	TG	2	Tconv
IFNG-Tconv	TG	3.3	Tconv
IFNG-Tconv	TG	5	Tconv
IFNG-Tconv	TG	17.6	Tconv
IFNG-Tconv	TG	13.8	Tconv
IFNG-Tconv	TG	9.4	Tconv
IFNG-Tconv	TG	21.7	Tconv
IFNG-Tconv	TG	13.9	Tconv
IFNG-Tconv	TG	38.3	Tconv
IFNG-Tconv	TG	29.8	Tconv
IFNG-Tconv	TG	9.7	Tconv
IFNG-Tconv	TG	9.4	Tconv
IFNG-Tconv	TG	7.3	Tconv
IFNG-Tconv	TG	9.5	Tconv
IFNG-Tconv	TG	8.5	Tconv
IFNG-Tconv	TG	8.2	Tconv
IFNG-Tconv	TG	11	Tconv
IFNG-Tconv	TG	26.5	Tconv
IFNG-Tconv	TG	25.6	Tconv
IFNG-Tconv	TG	21.3	Tconv
IFNG-Tconv	TG	18.1	Tconv
IFNG-Tconv	TG	14.6	Tconv
IFNG-Tconv	TG	21.4	Tconv
IFNG-Tconv	TG	11.1	Tconv
IFNG-Tconv	TG	17.7	Tconv
IFNG-Tconv	TG	25.8	Tconv
IFNG-Treg	WT	2.3	Treg
IFNG-Treg	WT	2	Treg
IFNG-Treg	WT	1.7	Treg
IFNG-Treg	WT	3	Treg
IFNG-Treg	WT	0.8	Treg
IFNG-Treg	WT	3	Treg
IFNG-Treg	WT	1.9	Treg
IFNG-Treg	WT	1.3	Treg
IFNG-Treg	WT	2.3	Treg
IFNG-Treg	TG	11.3	Treg
IFNG-Treg	TG	8.1	Treg
IFNG-Treg	TG	3.3	Treg
IFNG-Treg	TG	8.2	Treg
IFNG-Treg	TG	3.3	Treg
IFNG-Treg	TG	19	Treg
IFNG-Treg	TG	2.9	Treg
IFNG-Treg	TG	6.8	Treg
IL-10-Treg	WT	1.6	Treg
IL-10-Treg	WT	1.6	Treg
IL-10-Treg	WT	5.3	Treg
IL-10-Treg	WT	2.4	Treg
IL-10-Treg	WT	0.9	Treg
IL-10-Treg	WT	1	Treg
IL-10-Treg	WT	15.7	Treg
IL-10-Treg	WT	12.7	Treg
IL-10-Treg	WT	9.9	Treg
IL-10-Treg	WT	9.5	Treg
IL-10-Treg	WT	6.7	Treg
IL-10-Treg	WT	10.7	Treg
IL-10-Treg	WT	2.2	Treg
IL-10-Treg	WT	1.8	Treg
IL-10-Treg	WT	2.5	Treg
IL-10-Treg	WT	2.3	Treg
IL-10-Treg	WT	3	Treg
IL-10-Treg	WT	1.4	Treg
IL-10-Treg	WT	1.2	Treg
IL-10-Treg	WT	2	Treg
IL-10-Treg	WT	6.6	Treg
IL-10-Treg	WT	4.5	Treg
IL-10-Treg	WT	12.7	Treg
IL-10-Treg	WT	8.3	Treg
IL-10-Treg	TG	14	Treg
IL-10-Treg	TG	6.4	Treg
IL-10-Treg	TG	9.1	Treg
IL-10-Treg	TG	4.2	Treg
IL-10-Treg	TG	10.2	Treg
IL-10-Treg	TG	1.6	Treg
IL-10-Treg	TG	12	Treg
IL-10-Treg	TG	7.5	Treg
IL-10-Treg	TG	6	Treg
IL-10-Treg	TG	14.1	Treg
IL-10-Treg	TG	10.7	Treg
IL-10-Treg	TG	12.9	Treg
IL-10-Treg	TG	8.8	Treg
IL-10-Treg	TG	2	Treg
IL-10-Treg	TG	3.6	Treg
IL-10-Treg	TG	4.5	Treg
IL-10-Treg	TG	2.8	Treg
IL-10-Treg	TG	3.4	Treg
IL-10-Treg	TG	8.5	Treg
IL-10-Treg	TG	13.9	Treg
IL-10-Treg	TG	8.8	Treg
IL-10-Treg	TG	5.5	Treg
IL-10-Treg	TG	26	Treg

## Sheet: Fig5a
Gene	Condition	Value	Cell	Type
CD27-Treg	WT	74.6	Treg	Percentage
CD27-Treg	WT	79.7	Treg	Percentage
CD27-Treg	WT	75.5	Treg	Percentage
CD27-Treg	WT	86.4	Treg	Percentage
CD27-Treg	WT	93.5	Treg	Percentage
CD27-Treg	WT	72.6	Treg	Percentage
CD27-Treg	WT	88.9	Treg	Percentage
CD27-Treg	WT	89.7	Treg	Percentage
CD27-Treg	WT	85.7	Treg	Percentage
CD27-Treg	WT	80	Treg	Percentage
CD27-Treg	WT	81	Treg	Percentage
CD27-Treg	WT	57.5	Treg	Percentage
CD27-Treg	WT	84	Treg	Percentage
CD27-Treg	WT	84.8	Treg	Percentage
CD27-Treg	WT	88.9	Treg	Percentage
CD27-Treg	WT	91.9	Treg	Percentage
CD27-Treg	WT	64	Treg	Percentage
CD27-Treg	TG	3.6	Treg	Percentage
CD27-Treg	TG	6.5	Treg	Percentage
CD27-Treg	TG	7.2	Treg	Percentage
CD27-Treg	TG	3	Treg	Percentage
CD27-Treg	TG	3.3	Treg	Percentage
CD27-Treg	TG	3.5	Treg	Percentage
CD27-Treg	TG	4.5	Treg	Percentage
CD27-Treg	TG	1.5	Treg	Percentage
CD27-Treg	TG	0	Treg	Percentage
CD27-Treg	TG	6.7	Treg	Percentage
CD27-Treg	TG	6.7	Treg	Percentage
CD27-Treg	TG	10	Treg	Percentage
CD27-Treg	TG	4.8	Treg	Percentage
CD27-Treg	TG	6.7	Treg	Percentage
CD27-Treg	TG	3	Treg	Percentage
CD27-Treg	TG	4.9	Treg	Percentage
CD27-Treg	TG	4.7	Treg	Percentage
PD-1-Treg	WT	42.6	Treg	Percentage
PD-1-Treg	WT	53.1	Treg	Percentage
PD-1-Treg	WT	43.9	Treg	Percentage
PD-1-Treg	WT	45.6	Treg	Percentage
PD-1-Treg	WT	55.9	Treg	Percentage
PD-1-Treg	WT	45.2	Treg	Percentage
PD-1-Treg	WT	24.7	Treg	Percentage
PD-1-Treg	WT	29.5	Treg	Percentage
PD-1-Treg	WT	14.3	Treg	Percentage
PD-1-Treg	WT	18.7	Treg	Percentage
PD-1-Treg	WT	31	Treg	Percentage
PD-1-Treg	WT	31.1	Treg	Percentage
PD-1-Treg	WT	42.2	Treg	Percentage
PD-1-Treg	WT	35.9	Treg	Percentage
PD-1-Treg	WT	0	Treg	Percentage
PD-1-Treg	WT	23.1	Treg	Percentage
PD-1-Treg	WT	30.6	Treg	Percentage
PD-1-Treg	TG	68.5	Treg	Percentage
PD-1-Treg	TG	62.7	Treg	Percentage
PD-1-Treg	TG	67.6	Treg	Percentage
PD-1-Treg	TG	77	Treg	Percentage
PD-1-Treg	TG	81.3	Treg	Percentage
PD-1-Treg	TG	74.1	Treg	Percentage
PD-1-Treg	TG	26.6	Treg	Percentage
PD-1-Treg	TG	34.3	Treg	Percentage
PD-1-Treg	TG	35.2	Treg	Percentage
PD-1-Treg	TG	41.8	Treg	Percentage
PD-1-Treg	TG	44	Treg	Percentage
PD-1-Treg	TG	66.7	Treg	Percentage
PD-1-Treg	TG	37.5	Treg	Percentage
PD-1-Treg	TG	33.3	Treg	Percentage
PD-1-Treg	TG	45.2	Treg	Percentage
PD-1-Treg	TG	36.8	Treg	Percentage
PD-1-Treg	TG	39.5	Treg	Percentage
KI-67-Treg	WT	11.2	Treg	Percentage
KI-67-Treg	WT	18.4	Treg	Percentage
KI-67-Treg	WT	12.6	Treg	Percentage
KI-67-Treg	WT	20.7	Treg	Percentage
KI-67-Treg	WT	17.6	Treg	Percentage
KI-67-Treg	WT	8.2	Treg	Percentage
KI-67-Treg	WT	28	Treg	Percentage
KI-67-Treg	WT	33.3	Treg	Percentage
KI-67-Treg	WT	29.3	Treg	Percentage
KI-67-Treg	WT	29.3	Treg	Percentage
KI-67-Treg	WT	28.8	Treg	Percentage
KI-67-Treg	WT	37.3	Treg	Percentage
KI-67-Treg	WT	23.5	Treg	Percentage
KI-67-Treg	WT	15.4	Treg	Percentage
KI-67-Treg	TG	52.6	Treg	Percentage
KI-67-Treg	TG	59.3	Treg	Percentage
KI-67-Treg	TG	55.6	Treg	Percentage
KI-67-Treg	TG	68.3	Treg	Percentage
KI-67-Treg	TG	55.9	Treg	Percentage
KI-67-Treg	TG	57.7	Treg	Percentage
KI-67-Treg	TG	72.4	Treg	Percentage
KI-67-Treg	TG	80.7	Treg	Percentage
KI-67-Treg	TG	78.1	Treg	Percentage
KI-67-Treg	TG	80.3	Treg	Percentage
KI-67-Treg	TG	79.7	Treg	Percentage
KI-67-Treg	TG	72.7	Treg	Percentage
CD70-Treg	WT	1.8	Treg	Percentage
CD70-Treg	WT	0.7	Treg	Percentage
CD70-Treg	WT	0.5	Treg	Percentage
CD70-Treg	WT	1.7	Treg	Percentage
CD70-Treg	WT	1.5	Treg	Percentage
CD70-Treg	WT	2	Treg	Percentage
CD70-Treg	WT	0	Treg	Percentage
CD70-Treg	WT	0.1	Treg	Percentage
CD70-Treg	WT	0	Treg	Percentage
CD70-Treg	WT	0.1	Treg	Percentage
CD70-Treg	WT	0.2	Treg	Percentage
CD70-Treg	WT	1.8	Treg	Percentage
CD70-Treg	WT	0.3	Treg	Percentage
CD70-Treg	WT	0	Treg	Percentage
CD70-Treg	TG	97.5	Treg	Percentage
CD70-Treg	TG	94.8	Treg	Percentage
CD70-Treg	TG	95.9	Treg	Percentage
CD70-Treg	TG	94.9	Treg	Percentage
CD70-Treg	TG	97.6	Treg	Percentage
CD70-Treg	TG	97.3	Treg	Percentage
CD70-Treg	TG	74.4	Treg	Percentage
CD70-Treg	TG	81.5	Treg	Percentage
CD70-Treg	TG	82	Treg	Percentage
CD70-Treg	TG	92.9	Treg	Percentage
CD70-Treg	TG	94.4	Treg	Percentage
CD70-Treg	TG	95	Treg	Percentage
CTLA4-Treg	WT	36.5	Treg	Percentage
CTLA4-Treg	WT	39.7	Treg	Percentage
CTLA4-Treg	WT	29.1	Treg	Percentage
CTLA4-Treg	WT	33.3	Treg	Percentage
CTLA4-Treg	WT	40.2	Treg	Percentage
CTLA4-Treg	WT	24.3	Treg	Percentage
CTLA4-Treg	WT	42.1	Treg	Percentage
CTLA4-Treg	WT	45.7	Treg	Percentage
CTLA4-Treg	WT	50	Treg	Percentage
CTLA4-Treg	WT	43.4	Treg	Percentage
CTLA4-Treg	WT	58.3	Treg	Percentage
CTLA4-Treg	WT	46.2	Treg	Percentage
CTLA4-Treg	WT	42.5	Treg	Percentage
CTLA4-Treg	WT	45.5	Treg	Percentage
CTLA4-Treg	TG	42.7	Treg	Percentage
CTLA4-Treg	TG	38.3	Treg	Percentage
CTLA4-Treg	TG	40.1	Treg	Percentage
CTLA4-Treg	TG	45.1	Treg	Percentage
CTLA4-Treg	TG	51.8	Treg	Percentage
CTLA4-Treg	TG	52.8	Treg	Percentage
CTLA4-Treg	TG	53.5	Treg	Percentage
CTLA4-Treg	TG	53.2	Treg	Percentage
CTLA4-Treg	TG	44.7	Treg	Percentage
CTLA4-Treg	TG	45.9	Treg	Percentage
CTLA4-Treg	TG	67.4	Treg	Percentage
CTLA4-Treg	TG	58	Treg	Percentage
CXCR3-Treg	WT	51.8	Treg	Percentage
CXCR3-Treg	WT	28.6	Treg	Percentage
CXCR3-Treg	WT	32.3	Treg	Percentage
CXCR3-Treg	WT	44.2	Treg	Percentage
CXCR3-Treg	WT	39.1	Treg	Percentage
CXCR3-Treg	WT	53.1	Treg	Percentage
CXCR3-Treg	WT	49	Treg	Percentage
CXCR3-Treg	WT	17.6	Treg	Percentage
CXCR3-Treg	WT	15.4	Treg	Percentage
CXCR3-Treg	WT	22.2	Treg	Percentage
CXCR3-Treg	WT	27	Treg	Percentage
CXCR3-Treg	WT	32	Treg	Percentage
CXCR3-Treg	TG	48.8	Treg	Percentage
CXCR3-Treg	TG	47.2	Treg	Percentage
CXCR3-Treg	TG	46.6	Treg	Percentage
CXCR3-Treg	TG	42.4	Treg	Percentage
CXCR3-Treg	TG	54.1	Treg	Percentage
CXCR3-Treg	TG	49	Treg	Percentage
CXCR3-Treg	TG	50	Treg	Percentage
CXCR3-Treg	TG	59.5	Treg	Percentage
CXCR3-Treg	TG	43.8	Treg	Percentage
CXCR3-Treg	TG	45.2	Treg	Percentage
CXCR3-Treg	TG	38.7	Treg	Percentage
CXCR3-Treg	TG	42.1	Treg	Percentage
CXCR3-Treg	TG	42.3	Treg	Percentage
CXCR3-Treg	TG	40.9	Treg	Percentage
ICOS-Treg	WT	36.5	Treg	Percentage
ICOS-Treg	WT	44	Treg	Percentage
ICOS-Treg	WT	35.8	Treg	Percentage
ICOS-Treg	WT	32.6	Treg	Percentage
ICOS-Treg	WT	36.6	Treg	Percentage
ICOS-Treg	WT	44.1	Treg	Percentage
ICOS-Treg	WT	35	Treg	Percentage
ICOS-Treg	WT	36.4	Treg	Percentage
ICOS-Treg	WT	18.2	Treg	Percentage
ICOS-Treg	WT	46.2	Treg	Percentage
ICOS-Treg	TG	45.8	Treg	Percentage
ICOS-Treg	TG	34.6	Treg	Percentage
ICOS-Treg	TG	37.3	Treg	Percentage
ICOS-Treg	TG	36.6	Treg	Percentage
ICOS-Treg	TG	49.4	Treg	Percentage
ICOS-Treg	TG	54.8	Treg	Percentage
ICOS-Treg	TG	63.8	Treg	Percentage
ICOS-Treg	TG	60.4	Treg	Percentage
ICOS-Treg	TG	73.1	Treg	Percentage
ICOS-Treg	TG	61.7	Treg	Percentage
ICOS-Treg	TG	73.4	Treg	Percentage
ICOS-Treg	TG	58.5	Treg	Percentage
TBET-Treg	WT	2.4	Treg	Percentage
TBET-Treg	WT	7.1	Treg	Percentage
TBET-Treg	WT	1.6	Treg	Percentage
TBET-Treg	WT	0	Treg	Percentage
TBET-Treg	WT	0	Treg	Percentage
TBET-Treg	WT	0	Treg	Percentage
TBET-Treg	WT	17.1	Treg	Percentage
TBET-Treg	WT	0	Treg	Percentage
TBET-Treg	WT	0	Treg	Percentage
TBET-Treg	WT	6.7	Treg	Percentage
TBET-Treg	TG	5	Treg	Percentage
TBET-Treg	TG	4.8	Treg	Percentage
TBET-Treg	TG	4.5	Treg	Percentage
TBET-Treg	TG	7.8	Treg	Percentage
TBET-Treg	TG	15.4	Treg	Percentage
TBET-Treg	TG	8.7	Treg	Percentage
TBET-Treg	TG	36.9	Treg	Percentage
TBET-Treg	TG	50	Treg	Percentage
TBET-Treg	TG	14.3	Treg	Percentage
TBET-Treg	TG	7.9	Treg	Percentage
TBET-Treg	TG	11.2	Treg	Percentage
TBET-Treg	TG	9.3	Treg	Percentage
TBET-Treg	TG	7.4	Treg	Percentage
	WT	0.23	Donor cells	percentage
	WT	0.39	Donor cells	percentage
	WT	0.33	Donor cells	percentage
	WT	0.4	Donor cells	percentage
	WT	0.39	Donor cells	percentage
	WT	0.7	Donor cells	percentage
	WT	0.29	Donor cells	percentage
	TG	0.85	Donor cells	percentage
	TG	1.18	Donor cells	percentage
	TG	1.83	Donor cells	percentage
	TG	1.91	Donor cells	percentage
	TG	2.99	Donor cells	percentage
	TG	2.82	Donor cells	percentage
	TG	2.05	Donor cells	percentage
	TG	2.84	Donor cells	percentage
	WT	3051	Treg	MFI
	WT	2544	Treg	MFI
	WT	2544	Treg	MFI
	WT	2644	Treg	MFI
	WT	2405	Treg	MFI
	WT	2140	Treg	MFI
	WT	2430	Treg	MFI
	WT	2490	Treg	MFI
	WT	2250	Treg	MFI
	WT	2125	Treg	MFI
	TG	2943	Treg	MFI
	TG	3110	Treg	MFI
	TG	3051	Treg	MFI
	TG	3115	Treg	MFI
	TG	3450	Treg	MFI
	TG	3165	Treg	MFI
	TG	2544	Treg	MFI
	TG	3004	Treg	MFI
	TG	3132	Treg	MFI
	TG	2849	Treg	MFI

## Sheet: Fig5b
Gene	Condition	Value	Cell	Type
KI67-Treg	CD27-/-	33.3	Treg	Percentage
KI67-Treg	CD27-/-	0	Treg	Percentage
KI67-Treg	CD27-/-	23.8	Treg	Percentage
KI67-Treg	CD27-/-	30.8	Treg	Percentage
KI67-Treg	CD27-/-	20	Treg	Percentage
KI67-Treg	CD27-/-	0	Treg	Percentage
KI67-Treg	CD27-/-	21.1	Treg	Percentage
KI67-Treg	CD27-/-	52.6	Treg	Percentage
KI67-Treg	CD27-/-	44.4	Treg	Percentage
KI67-Treg	CD27-/-	83.3	Treg	Percentage
KI67-Treg	CD70TG	63.9	Treg	Percentage
KI67-Treg	CD70TG	72.7	Treg	Percentage
KI67-Treg	CD70TG	58.6	Treg	Percentage
KI67-Treg	CD70TG	30.8	Treg	Percentage
KI67-Treg	CD70TG	55.4	Treg	Percentage
KI67-Treg	CD70TG	61.8	Treg	Percentage
KI67-Treg	CD70TG	68.6	Treg	Percentage
KI67-Treg	CD70TG	63.2	Treg	Percentage
KI67-Treg	CD70TG	65.2	Treg	Percentage
PD-1-Treg	CD27-/-	0	Treg	Percentage
PD-1-Treg	CD27-/-	14.3	Treg	Percentage
PD-1-Treg	CD27-/-	0	Treg	Percentage
PD-1-Treg	CD27-/-	47.4	Treg	Percentage
PD-1-Treg	CD27-/-	47.4	Treg	Percentage
PD-1-Treg	CD27-/-	55.6	Treg	Percentage
PD-1-Treg	CD27-/-	50	Treg	Percentage
PD-1-Treg	CD70TG	50	Treg	Percentage
PD-1-Treg	CD70TG	90.5	Treg	Percentage
PD-1-Treg	CD70TG	79.3	Treg	Percentage
PD-1-Treg	CD70TG	61.5	Treg	Percentage
PD-1-Treg	CD70TG	75	Treg	Percentage
PD-1-Treg	CD70TG	61.8	Treg	Percentage
PD-1-Treg	CD70TG	65.7	Treg	Percentage
PD-1-Treg	CD70TG	47.4	Treg	Percentage
PD-1-Treg	CD70TG	69.6	Treg	Percentage
CD27-Treg	CD27-/-	33.3	Treg	Percentage
CD27-Treg	CD27-/-	66.7	Treg	Percentage
CD27-Treg	CD27-/-	50	Treg	Percentage
CD27-Treg	CD27-/-	70.2	Treg	Percentage
CD27-Treg	CD27-/-	70	Treg	Percentage
CD27-Treg	CD27-/-	50	Treg	Percentage
CD27-Treg	CD27-/-	64.7	Treg	Percentage
CD27-Treg	CD27-/-	60	Treg	Percentage
CD27-Treg	CD27-/-	33.3	Treg	Percentage
CD27-Treg	CD70TG	19.4	Treg	Percentage
CD27-Treg	CD70TG	13.9	Treg	Percentage
CD27-Treg	CD70TG	11.1	Treg	Percentage
CD27-Treg	CD70TG	14.3	Treg	Percentage
CD27-Treg	CD70TG	10.1	Treg	Percentage
CD27-Treg	CD70TG	6.9	Treg	Percentage
CD27-Treg	CD70TG	1.3	Treg	Percentage
CD27-Treg	CD70TG	15.8	Treg	Percentage
CD27-Treg	CD70TG	4	Treg	Percentage
CD70-Cd11c	CD27-/-	1.52	Cd11c	Percentage
CD70-Cd11c	CD27-/-	0.96	Cd11c	Percentage
CD70-Cd11c	CD27-/-	1.96	Cd11c	Percentage
CD70-Cd11c	CD27-/-	1.49	Cd11c	Percentage
CD70-Cd11c	CD27-/-	1.1	Cd11c	Percentage
CD70-Cd11c	CD27-/-	6.54	Cd11c	Percentage
CD70-Cd11c	CD27-/-	0.7	Cd11c	Percentage
CD70-Cd11c	CD27-/-	0.7	Cd11c	Percentage
CD70-Cd11c	CD27-/-	1.4	Cd11c	Percentage
CD70-Cd11c	CD27-/-	2.9	Cd11c	Percentage
CD70-Cd11c	CD70TG	92.5	Cd11c	Percentage
CD70-Cd11c	CD70TG	94.9	Cd11c	Percentage
CD70-Cd11c	CD70TG	93.2	Cd11c	Percentage
CD70-Cd11c	CD70TG	94.3	Cd11c	Percentage
CD70-Cd11c	CD70TG	90.2	Cd11c	Percentage
CD70-Cd11c	CD70TG	81.3	Cd11c	Percentage
CD70-Cd11c	CD70TG	83.2	Cd11c	Percentage
CD70-Cd11c	CD70TG	82.7	Cd11c	Percentage
CD70-Cd11c	CD70TG	90.3	Cd11c	Percentage

## Sheet: Fig5c
Gene	Condition	Value	Cell	Type
CD27-Treg	WT	8.2	Treg	Percentage
CD27-Treg	WT	8.7	Treg	Percentage
CD27-Treg	WT	9.1	Treg	Percentage
CD27-Treg	WT	8	Treg	Percentage
CD27-Treg	WT	6.3	Treg	Percentage
CD27-Treg	WT	6.6	Treg	Percentage
CD27-Treg	WT	5.4	Treg	Percentage
CD27-Treg	WT	4.9	Treg	Percentage
CD27-Treg	WT	4.6	Treg	Percentage
CD27-Treg	KO	0	Treg	Percentage
CD27-Treg	KO	0	Treg	Percentage
CD27-Treg	KO	0	Treg	Percentage
CD27-Treg	KO	0	Treg	Percentage
CD27-Treg	KO	2.8	Treg	Percentage
CD27-Treg	KO	0	Treg	Percentage
CD27-Treg	KO	1	Treg	Percentage
PD-1-Treg	WT	43.3	Treg	Percentage
PD-1-Treg	WT	42.4	Treg	Percentage
PD-1-Treg	WT	47.1	Treg	Percentage
PD-1-Treg	WT	36.2	Treg	Percentage
PD-1-Treg	WT	29.5	Treg	Percentage
PD-1-Treg	WT	50.1	Treg	Percentage
PD-1-Treg	WT	55.8	Treg	Percentage
PD-1-Treg	WT	52.7	Treg	Percentage
PD-1-Treg	WT	64.7	Treg	Percentage
PD-1-Treg	KO	35.7	Treg	Percentage
PD-1-Treg	KO	12.5	Treg	Percentage
PD-1-Treg	KO	0	Treg	Percentage
PD-1-Treg	KO	11.9	Treg	Percentage
PD-1-Treg	KO	23.8	Treg	Percentage
PD-1-Treg	KO	21.1	Treg	Percentage
PD-1-Treg	KO	41	Treg	Percentage
KI-67-Treg	WT	65.5	Treg	Percentage
KI-67-Treg	WT	14.1	Treg	Percentage
KI-67-Treg	WT	77.9	Treg	Percentage
KI-67-Treg	WT	55	Treg	Percentage
KI-67-Treg	WT	59.1	Treg	Percentage
KI-67-Treg	WT	68.9	Treg	Percentage
KI-67-Treg	WT	71.7	Treg	Percentage
KI-67-Treg	WT	64.4	Treg	Percentage
KI-67-Treg	WT	65	Treg	Percentage
KI-67-Treg	KO	35.7	Treg	Percentage
KI-67-Treg	KO	37.5	Treg	Percentage
KI-67-Treg	KO	18.2	Treg	Percentage
KI-67-Treg	KO	39	Treg	Percentage
KI-67-Treg	KO	23.8	Treg	Percentage
KI-67-Treg	KO	35.9	Treg	Percentage
KI-67-Treg	KO	30.6	Treg	Percentage
CXCR3-Treg	WT	48.3	Treg	Percentage
CXCR3-Treg	WT	54.1	Treg	Percentage
CXCR3-Treg	WT	54.5	Treg	Percentage
CXCR3-Treg	WT	50.3	Treg	Percentage
CXCR3-Treg	WT	38.9	Treg	Percentage
CXCR3-Treg	WT	53.1	Treg	Percentage
CXCR3-Treg	WT	43.8	Treg	Percentage
CXCR3-Treg	WT	58.8	Treg	Percentage
CXCR3-Treg	WT	49.1	Treg	Percentage
CXCR3-Treg	KO	39.1	Treg	Percentage
CXCR3-Treg	KO	15.4	Treg	Percentage
CXCR3-Treg	KO	18.5	Treg	Percentage
CXCR3-Treg	KO	45.5	Treg	Percentage
CXCR3-Treg	KO	30.2	Treg	Percentage
CXCR3-Treg	KO	38.3	Treg	Percentage
CXCR3-Treg	KO	27.5	Treg	Percentage
TBET-Treg	WT	10.8	Treg	Percentage
TBET-Treg	WT	14.1	Treg	Percentage
TBET-Treg	WT	16.2	Treg	Percentage
TBET-Treg	WT	13.2	Treg	Percentage
TBET-Treg	WT	4.6	Treg	Percentage
TBET-Treg	WT	20.9	Treg	Percentage
TBET-Treg	WT	13.1	Treg	Percentage
TBET-Treg	WT	12.1	Treg	Percentage
TBET-Treg	WT	5.3	Treg	Percentage
TBET-Treg	KO	0	Treg	Percentage
TBET-Treg	KO	7.7	Treg	Percentage
TBET-Treg	KO	0	Treg	Percentage
TBET-Treg	KO	12.7	Treg	Percentage
TBET-Treg	KO	2.6	Treg	Percentage
TBET-Treg	KO	6.1	Treg	Percentage
TBET-Treg	KO	4.1	Treg	Percentage
EOMES-Treg	WT	8.9	Treg	Percentage
EOMES-Treg	WT	12.9	Treg	Percentage
EOMES-Treg	WT	11	Treg	Percentage
EOMES-Treg	WT	15.1	Treg	Percentage
EOMES-Treg	WT	6.8	Treg	Percentage
EOMES-Treg	WT	3.1	Treg	Percentage
EOMES-Treg	WT	5.7	Treg	Percentage
EOMES-Treg	WT	5.9	Treg	Percentage
EOMES-Treg	WT	4.2	Treg	Percentage
EOMES-Treg	KO	0	Treg	Percentage
EOMES-Treg	KO	12.5	Treg	Percentage
EOMES-Treg	KO	0	Treg	Percentage
EOMES-Treg	KO	0.8	Treg	Percentage
EOMES-Treg	KO	2.8	Treg	Percentage
EOMES-Treg	KO	0.5	Treg	Percentage
CD70-Cd11c	WT	81.8	Cd11c	Percentage
CD70-Cd11c	WT	78.7	Cd11c	Percentage
CD70-Cd11c	WT	80.2	Cd11c	Percentage
CD70-Cd11c	WT	76.3	Cd11c	Percentage
CD70-Cd11c	WT	83.3	Cd11c	Percentage
CD70-Cd11c	WT	89.6	Cd11c	Percentage
CD70-Cd11c	WT	80.7	Cd11c	Percentage
CD70-Cd11c	WT	86.5	Cd11c	Percentage
CD70-Cd11c	WT	82.8	Cd11c	Percentage
CD70-Cd11c	KO	81	Cd11c	Percentage
CD70-Cd11c	KO	83.3	Cd11c	Percentage
CD70-Cd11c	KO	86.2	Cd11c	Percentage
CD70-Cd11c	KO	90.4	Cd11c	Percentage
CD70-Cd11c	KO	75	Cd11c	Percentage
CD70-Cd11c	KO	88.1	Cd11c	Percentage
	WT	86447	Treg	absolute
	WT	55232	Treg	absolute
	WT	31918	Treg	absolute
	WT	52515	Treg	absolute
	WT	33046	Treg	absolute
	WT	35192	Treg	absolute
	WT	94749	Treg	absolute
	WT	23001	Treg	absolute
	WT	83251	Treg	absolute
	KO	3710	Treg	absolute
	KO	7082	Treg	absolute
	KO	3161	Treg	absolute
	KO	3270	Treg	absolute
	KO	4597	Treg	absolute
	KO	4110	Treg	absolute
	KO	10261	Treg	absolute
