# Supplementary material for: Chronic CD27-CD70 costimulation promotes type 1-specific polarization of effector Tregs
Source: Front Immunol. 2023 Mar 13;14:1023064. doi: 10.3389/fimmu.2023.1023064 (PMC10041113; doi:10.3389/fimmu.2023.1023064)
Supplement: Supplementary file 2 [file DataSheet_2.xlsx]

## Sheet: TregF1 CD70Tg_vs_TregF1
Gene Name	log2FoldChange	padj
Eomes	4.17927	1.24327e-100
Nkg7	3.20586	2.14179e-71
Prf1	2.20532	5.84074e-45
Serpina3g	2.43341	1.25782e-34
Car2	3.45232	3.17594e-26
Prag1	-2.69836	4.06737e-26
Eno1b	-3.11679	3.36064e-25
Cxcr3	1.65738	8.14138e-25
Ttn	3.16594	1.34062e-24
Tgtp1	1.37158	5.46613e-22
Hip1	2.09411	2.03071e-21
Gm4951	2.55569	2.03071e-21
Ly6a	1.10754	4.2282e-21
Dtx1	-1.36482	5.65239e-21
Ifngr1	1.1407	8.61468e-21
Gm12185	1.36898	1.21945e-19
Lilr4b	3.23935	3.25142e-19
Dscam	3.75518	6.56178e-19
Vim	0.9199	4.60427e-18
Padi2	1.50466	4.60427e-18
Arrdc4	1.63595	5.35092e-18
Itgae	1.40201	2.33725e-17
Gbp2	1.24166	5.66268e-17
Pnkd	1.46064	6.6678e-17
Stat1	1.05702	1.17477e-16
Gm28177	1.04209	1.28144e-16
Gm42674	1.27329	1.72158e-16
S100a4	1.24812	1.88024e-16
Iigp1	1.38382	5.81729e-16
Igtp	1.12462	5.81729e-16
Cx3cr1	3.14091	5.86264e-16
Serpina3f	3.00781	1.08168e-15
Mxd1	1.16551	1.19152e-15
Igkc	2.21354	1.30326e-15
Bhlhe40	2.09152	2.39856e-15
Gm43302	0.990291	3.41169e-15
Casp1	2.27409	4.17439e-15
Gm4841	1.9239	4.32623e-15
Nr4a2	2.5484	4.6254e-15
Il1r2	2.43583	5.15894e-15
Tgtp2	1.01912	1.71545e-14
Gbp4	0.963267	3.01509e-14
Wars	1.24024	3.45435e-14
Psmb9	0.798712	6.74602e-14
Gm26825	2.12967	1.12595e-13
Gm15459	2.12967	1.12595e-13
Nsg2	-1.00144	1.74084e-13
Chst11	2.28705	1.74084e-13
Gm33460	3.65836	2.21037e-13
Ms4a6c	1.18817	3.11175e-13
Ccr5	1.78911	3.20194e-13
Gbp10	1.37473	5.08134e-13
Pdgfb	2.95819	5.20509e-13
S100a6	1.02271	5.20509e-13
Gpr83	-1.83706	5.20509e-13
Fgl2	1.48222	1.12527e-12
Gbp6	0.897648	1.22976e-12
Lilrb4a	3.08195	1.42902e-12
Epas1	1.83486	1.83274e-12
Btbd11	-1.24215	2.38875e-12
Tbc1d4	-1.52107	4.27169e-12
Tap1	0.748674	4.27169e-12
Pglyrp1	1.43049	4.69457e-12
Pcyt1a	1.38478	5.11539e-12
Baiap3	1.66732	1.18771e-11
Chst2	1.29718	1.52365e-11
Odc1	1.33126	2.41889e-11
AW112010	0.779078	2.41889e-11
Ccl3	4.9351	2.44397e-11
Stk32c	3.36169	2.56554e-11
Scin	4.83307	3.61748e-11
Pim1	0.681595	3.61748e-11
Id3	-1.03809	3.8474e-11
Irf8	1.55568	3.97294e-11
Igfbp4	-1.32375	3.99155e-11
Bcl2	-0.951748	5.78221e-11
Plek	1.40443	6.29241e-11
Gm5541	2.36081	8.98121e-11
Scpep1	1.45915	9.90551e-11
Sema7a	2.88535	9.90551e-11
Il6ra	-1.02464	1.03104e-10
Il18r1	1.35561	1.54331e-10
Ccl5	3.22139	2.189e-10
Tagln2	0.79	3.32244e-10
Cd274	0.940354	4.05802e-10
Id2	1.14024	4.12382e-10
Cnih2	2.99203	4.77228e-10
Kif13b	0.955159	5.23962e-10
Rnf157	1.53029	5.66737e-10
Lgals3	1.87912	8.61312e-10
Igkj1	3.02976	1.7803e-09
Carmil1	3.73707	2.10065e-09
Nfkb2	0.983512	2.80101e-09
Plac8	2.1692	5.6429e-09
Traf1	0.691265	5.74096e-09
Casp4	1.90546	6.0033e-09
Gda	5.5237	7.31567e-09
Phlpp1	0.940998	7.61313e-09
F13a1	-1.99876	7.81281e-09
Gas7	2.55502	8.11786e-09
Aqp1	3.57192	8.80568e-09
Galnt10	-0.842452	9.02126e-09
Mir6381	1.21707	1.02669e-08
Btnl5-ps	3.89157	1.05012e-08
Gzmb	1.85897	1.28038e-08
Sgms1	0.963837	1.35031e-08
Muc20	3.23004	1.45986e-08
H2-Q7	0.574396	1.59178e-08
Mir5107	2.01105	1.59178e-08
St6gal1	-1.02978	1.66212e-08
Cd160	-2.32457	1.957e-08
Runx2	1.53221	2.51411e-08
Sytl3	2.58545	2.51411e-08
Myadm	1.6568	2.94636e-08
S100a11	0.716332	5.5081e-08
H2-DMa	0.993503	5.86406e-08
Myo1f	1.17431	6.18229e-08
Slc15a3	1.76171	6.44704e-08
2900026A02Rik	1.27107	7.28931e-08
Gimap7	0.785688	9.42907e-08
Ndnf	3.3293	1.36749e-07
Slc4a1	3.21714	1.71718e-07
Cd83	-1.21562	1.73238e-07
Crip1	0.868489	1.77911e-07
Gpc1	1.57033	2.15094e-07
H2-Eb1	2.01757	2.15094e-07
Enpp6	3.08905	2.35414e-07
Rap1gap2	1.61205	2.35414e-07
Penk	1.37034	2.35414e-07
Gm5815	-3.3363	2.3953e-07
Itgb7	0.545036	2.8731e-07
Cd40lg	-1.26062	3.64212e-07
Arl5a	0.730948	3.68317e-07
Spsb1	-1.3921	4.16536e-07
Dock9	1.03339	4.6887e-07
Gsta4	-1.59745	5.25073e-07
Inf2	0.916095	5.25073e-07
F830016B08Rik	2.8374	5.38583e-07
H2-T23	0.52257	7.31751e-07
A530040E14Rik	1.96104	9.63177e-07
Myo3b	1.50652	1.16629e-06
Chsy1	1.10896	1.22329e-06
Irf1	0.84604	1.23657e-06
Ms4a4b	-0.799525	1.27949e-06
Slc35d1	-0.98745	1.31078e-06
Akap2	1.17339	1.38409e-06
Slco2a1	2.16912	1.44236e-06
Pkdcc	2.84409	1.56065e-06
Pakap	1.17807	1.56065e-06
Cd8a	2.35867	1.63547e-06
B4galt6	3.58769	1.63913e-06
D430019H16Rik	2.44593	1.64981e-06
Trf	-1.39239	2.02628e-06
Treml2	-0.750249	2.10883e-06
Ret	2.5297	2.36194e-06
Gm20425	-0.79357	2.9556e-06
Rgs10	-0.673602	2.96073e-06
Fcmr	-2.61894	3.05224e-06
Ampd1	-2.55018	3.35468e-06
Foxp1	-0.806176	3.37236e-06
Tsr1	-0.814515	3.58197e-06
Samhd1	0.542555	4.63304e-06
Lgals1	0.719866	4.76668e-06
Il13ra1	2.77266	5.17832e-06
Heatr9	4.39569	5.82716e-06
Zbtb46	2.9624	6.49827e-06
Gm11532	-1.27876	6.59647e-06
Themis2	1.77856	6.84714e-06
Sp6	-1.28223	6.92309e-06
Hpse	1.87167	7.99507e-06
Ltb	0.598488	8.262e-06
Smpdl3b	2.72656	9.17827e-06
Sgk3	-1.2093	9.21459e-06
Rreb1	-0.995026	9.21459e-06
Zbp1	0.645862	1.01276e-05
Stxbp3	0.793349	1.17018e-05
Gpr183	-1.07542	1.24609e-05
Chst10	-0.890606	1.29186e-05
Actr3b	2.73989	1.4241e-05
Tap2	0.657543	1.72483e-05
Clgn	8.26774	1.72949e-05
Lysmd2	1.41695	1.94611e-05
Clic4	0.905126	2.00184e-05
Lrrk1	1.79341	2.07729e-05
Psmb10	0.57392	2.11928e-05
Acvr1b	-0.869013	2.17173e-05
Gm15708	-1.20605	2.38521e-05
Cmtm7	0.676279	2.40046e-05
Ddit4	-1.09065	2.44781e-05
Acsbg1	1.10089	2.54679e-05
Rgs12	1.37869	2.60163e-05
Runx3	0.567827	2.65283e-05
Gtf2ird1	-1.30516	2.83407e-05
Gm30873	3.7207	2.85556e-05
Gm26885	0.625684	2.91535e-05
Irgm1	0.686767	3.12095e-05
Kat2a	-0.759827	3.22169e-05
Igsf9b	2.18933	3.23701e-05
Pmaip1	1.48676	3.37129e-05
Il6st	-0.879462	3.71943e-05
Tesc	-0.76427	3.72635e-05
Havcr2	1.48238	4.17229e-05
Prex1	0.576236	4.61176e-05
Ttbk1	1.45557	4.71383e-05
Tapbp	0.467427	4.77901e-05
Col14a1	-8.4763	5.00003e-05
H2-T22	0.456055	5.82923e-05
Bzw2	-0.720461	5.84055e-05
Klrb1c	-3.16261	5.84055e-05
Chdh	-1.73894	5.90494e-05
Snx9	1.09252	5.91871e-05
Asb2	1.32323	6.56203e-05
Irgm2	0.705205	6.70614e-05
Crtam	2.10942	7.19467e-05
Nfkbia	0.560541	7.44439e-05
0610040F04Rik	1.67939	7.86143e-05
Tnfrsf9	0.625555	7.90402e-05
Ermap	3.75884	8.55074e-05
Birc2	0.764327	8.63258e-05
Cebpa	-2.67607	8.86169e-05
Mpp1	-0.628618	9.40256e-05
Fam110a	1.16204	9.7296e-05
Snrk	-0.541997	9.81585e-05
Rab11fip4	-0.622231	9.89489e-05
Rnf125	0.841386	9.99261e-05
Gzmk	4.83522	0.000100337
Cbr2	1.79617	0.000126176
Tlr7	-0.949344	0.000126176
Csnk1e	0.894129	0.000129839
C4b	2.63434	0.000130587
Selplg	0.50705	0.000143155
Slc52a3	1.4066	0.000146641
Lgals3bp	0.517487	0.000154015
Insl6	1.49696	0.000163936
Mid2	2.90283	0.000168373
Ly6c2	1.45755	0.000168656
C130026I21Rik	1.65397	0.000168729
Ephx1	-0.727628	0.000174873
Pitpnm2	-0.543615	0.000200829
Bace2	4.70278	0.000200829
Ubd	4.2046	0.00020772
Stab1	2.06153	0.0002234
Gm43791	2.14431	0.000232352
Hspa9	-0.536496	0.000235413
Gm16059	1.82363	0.000235413
Crebl2	0.662277	0.000250101
Gzma	2.46918	0.000252883
C030034L19Rik	-7.86441	0.000252883
Nfkbie	0.684045	0.00026848
Ccnb2	1.3589	0.000284275
Paqr8	1.05643	0.000289072
Pkp4	0.882402	0.00029446
Cnksr3	-1.02851	0.000323219
Fcna	-1.50466	0.000323219
Mcoln3	-1.56939	0.000330656
Paqr7	0.658755	0.000331482
Slc22a5	-0.898949	0.000333742
Gm12250	0.625013	0.000334068
Tmem131l	-0.61582	0.000335733
Mif4gd	0.781722	0.000356145
Arsb	0.742227	0.000356145
Inpp5f	-0.649769	0.000361038
Gm15821	0.684172	0.000361038
Tspan5	-1.1866	0.000367933
S100a9	5.33975	0.000370719
Acot7	0.991743	0.000372935
H2-Oa	1.18489	0.000375851
Nfkb1	0.451934	0.000377627
Dennd2c	-2.22998	0.000387154
Il18rap	1.53574	0.000396329
Prkcq	-0.494398	0.00040823
Col4a1	2.58044	0.000410157
Gcsam	7.9085	0.000411755
Bspry	1.53949	0.00042281
Slc19a1	-0.886866	0.000427717
Ranbp10	0.639839	0.000432392
Cxcr4	-1.10865	0.000470121
Mrc2	7.21958	0.000491242
2610204G07Rik	-2.3392	0.000531419
Zfp354c	-2.582	0.000532371
Fgd5	7.80137	0.000537294
Nav2	-0.928407	0.000555161
Ubald2	0.76562	0.000566631
Glrx	0.903843	0.000579023
Abce1	-0.577575	0.000580603
Gm13031	1.58785	0.000590071
Pik3r1	-0.697801	0.000598923
Ifi47	0.500973	0.000606186
Carhsp1	0.918739	0.000619209
Dgat2	1.40725	0.000627444
D630008O14Rik	-0.94993	0.000629728
Gbp3	0.656186	0.000648283
Ifng	1.81703	0.000653915
Psmb8	0.436	0.000655977
Igkj5	2.81225	0.000655977
Hapln1	3.19242	0.000660544
Col18a1	2.58465	0.000667144
Mettl1	-1.28949	0.000667144
Myo1g	0.438746	0.000667144
Atp6v0d2	0.963342	0.000667144
Mybbp1a	-0.501186	0.000667144
Tnfaip3	0.504152	0.000673045
Txn1	0.547668	0.000673546
Slc30a4	-1.38952	0.000677248
Scg5	-3.21559	0.000677248
Ifit1bl1	0.519235	0.000677248
Hivep2	-0.50897	0.00071293
Aplp2	0.633943	0.00071293
Pwp1	-0.647384	0.00071318
Esm1	2.8852	0.000724965
Nynrin	-2.50072	0.000727499
C1qtnf6	0.986607	0.000737462
Naa25	-0.69149	0.000737462
Pvrig	1.41641	0.000737462
Hivep3	-0.586599	0.000740336
Ttc27	-0.764964	0.000741579
Rasgrf1	5.16916	0.000741579
H2-Ke6	-0.625146	0.000741579
Gm45205	0.654742	0.000741579
Prrt1	-1.47	0.000750028
Cyth3	-0.513177	0.000750028
Fam71b	3.65987	0.000750028
Slc39a11	-0.917233	0.000750028
Gpm6b	-1.73623	0.00075171
Cib2	2.47601	0.00075171
Atf2	-0.629809	0.000774063
Tdh	8.08147	0.000777097
H2-Q4	0.415251	0.000777097
Pus7	-0.960078	0.00080211
Gm10130	-1.65454	0.000803212
Zcchc12	-7.52818	0.000803742
Gnb2	0.464058	0.000834153
Map4k4	-0.431626	0.000836952
Gm2a	0.487382	0.000849659
Cav2	7.86485	0.000850515
Dusp4	0.836321	0.00086064
Dusp5	0.791068	0.000895884
Pcdhgc3	1.01882	0.000905215
Ly6i	1.80274	0.000912454
Rap2b	-0.602708	0.000919776
Pacsin1	-0.615298	0.000924484
Sorl1	0.602498	0.000934022
Tespa1	-0.708412	0.000968403
Cd36	2.01969	0.000997045
Gm13554	1.83005	0.00101344
Flnb	0.558418	0.00102105
Olfr56	0.729772	0.00102105
Prkca	-0.548344	0.00102105
Agrn	-1.05662	0.00103286
Xkrx	-1.90836	0.00104373
Psme2	0.543151	0.00104373
Ccr2	1.1356	0.00105392
Mturn	-0.719811	0.00106492
Kcnip3	3.01139	0.00107774
Hba-a1	1.60013	0.00109097
Abcg3	-0.743752	0.00109395
Apold1	7.77614	0.00109395
Sppl2b	0.828565	0.00111941
Evl	-0.482497	0.00112095
Izumo1r	-0.546561	0.00112095
Nt5e	-0.731035	0.00112826
Gm21985	-0.535014	0.00116016
Timp2	-0.711077	0.00120808
Capg	0.496822	0.0012232
Psd	0.984206	0.00122333
BC037039	2.13885	0.00123316
St3gal1	-0.522888	0.00124416
Icam1	0.667613	0.00125665
9530082P21Rik	0.908825	0.00126337
Gm44511	-6.67174	0.00126337
Prdm1	0.674626	0.00127317
Actn1	-0.719854	0.00128278
Bag3	1.02645	0.00128278
Serpina3n	4.52286	0.00129086
Casp3	0.739799	0.00129086
Serpina3h	3.21322	0.00129086
Sntb1	0.719205	0.00129086
Tapbpl	0.615494	0.00130422
Gm11992	7.8886	0.00131025
Srgap3	1.32277	0.00133027
Mknk2	0.379596	0.00133496
Slc7a10	-4.44472	0.00135399
Apobec1	1.17275	0.00136807
S100a10	0.521746	0.00138608
Hip1r	0.63495	0.0013861
Anxa2	0.702708	0.0013861
Gimap4	0.487895	0.0013861
Cacna1g	4.96524	0.00140592
Utp20	-0.761792	0.00141778
Ctsa	0.50394	0.00141871
Ftsj3	-0.573669	0.00145814
Agpat4	1.22996	0.00146244
Dennd2d	-0.621037	0.00147158
Prps2	-0.590756	0.00150642
Rora	0.715096	0.00150642
Nccrp1	6.70871	0.00150642
H2-Q6	0.505283	0.00154416
Kdm6b	-0.625074	0.00155834
Papln	3.86507	0.00155834
Prmt3	-0.697866	0.00155834
AI504432	-0.658196	0.00155834
Rcan3	-0.800656	0.00160357
Rnase6	4.26007	0.00162191
Bri3bp	-0.810052	0.00163199
Col4a2	2.40555	0.0016515
Mat2a	-0.523014	0.00165244
Gpatch4	-0.847146	0.00168671
Paqr4	1.10352	0.0016909
E330009J07Rik	-0.76415	0.00169266
Gm42809	-1.04107	0.00169326
Sh3pxd2a	-0.908649	0.00170099
Slc29a1	-0.718729	0.00172095
Anxa6	0.425549	0.00172438
Cd74	1.96513	0.00173362
Gcg	6.27093	0.00178758
Dntt	-2.94861	0.0018213
Galnt15	7.66191	0.00184344
Tcof1	-0.425543	0.0018542
Entpd1	0.680917	0.0018542
Ttc28	-0.781215	0.00188496
Trafd1	0.614242	0.00188649
Ctss	0.514039	0.00189508
Slc2a6	2.6489	0.00190471
Nuak2	1.37383	0.00191147
Hba-a2	1.85695	0.00191147
Trub1	-1.0119	0.00191233
Gm4070	0.940404	0.00191427
Wnt5b	6.27105	0.00193186
Gm15440	-1.35387	0.00194929
Smad2	-0.620621	0.00196847
Aldoa	0.483333	0.00199577
Sp140	0.714485	0.00200617
Atp1b1	-0.921863	0.00200635
Ell2	1.39266	0.00202271
Pycard	0.559485	0.00209116
Sh3pxd2b	2.96424	0.00213897
Tbx21	1.31728	0.00215801
Cdc42ep3	0.775253	0.00217943
Snx30	-1.07503	0.00219822
Fam210a	-0.712273	0.00224411
BC051537	1.54638	0.00225647
Adgrl1	-0.602835	0.00232258
Haspin	1.12608	0.00232258
H2-Q5	0.49347	0.00232671
Plekho1	-1.16765	0.00234222
C1qtnf12	1.26843	0.00235115
Rita1	-1.57219	0.00235171
Cdk6	0.568021	0.00235672
Sbk1	-0.586947	0.0023825
Ly6k	1.70294	0.0023825
Pla2g16	0.506665	0.00240842
Fam46a	0.918532	0.00244109
Trp53i11	0.513255	0.00244731
Ccl4	5.0908	0.00245156
St8sia1	-0.814286	0.00246012
Parp12	0.897019	0.00246946
Sall2	-1.24011	0.00252718
Glt28d2	1.76885	0.00256302
Fgf13	-1.0484	0.00257602
Ubc	0.541238	0.00264206
Mmp9	1.33147	0.00264206
Wdr95	3.45227	0.00264206
Itgam	1.16042	0.00264206
Carm1	-0.524483	0.00264206
Gmfg	0.611542	0.00265993
Pdcd4	-0.577012	0.00267429
Nop14	-0.565512	0.00270334
Slc39a4	0.879434	0.00270334
Hbb-bt	1.92656	0.00279831
Mir6943	-6.85109	0.00279831
Gm17334	0.72785	0.00281756
Lrig1	-0.60617	0.00288742
Gm16559	-6.22891	0.00295404
H2-Q10	0.938571	0.0029601
Jund	0.421766	0.00298576
Paip2b	-0.599876	0.00302101
Trio	-0.759403	0.00302769
Fhdc1	-1.62441	0.00302769
Lmna	1.05892	0.00307493
Fcnaos	-1.66921	0.00307515
Top2b	-0.471135	0.00313001
Daam1	1.02374	0.00313445
Nme1	-0.486949	0.00313445
Phactr2	-0.846515	0.00313445
Adam9	1.02613	0.00328449
Tcf12	-0.462538	0.00328449
Ddx51	-0.764754	0.00330793
Slc1a1	3.26581	0.00335545
Bach2	-0.660579	0.00335545
Sema3g	7.0727	0.0033909
Stra6	-1.02712	0.00344053
Gucy1a3	-1.20562	0.00348857
Amd1	-0.715691	0.0035329
B630019A10Rik	-1.29319	0.00356274
Lmnb1	0.631324	0.00358041
Rhag	4.86651	0.00358589
Apaf1	0.53806	0.00368522
Procr	4.12078	0.00371812
Erf	-0.709605	0.00371812
Cdc25b	0.488665	0.00373422
Tmem267	-1.98098	0.00373422
Trex1	0.664518	0.00375614
Slco3a1	0.605082	0.00376825
Tfap4	-0.912065	0.0038098
Ccr8	0.666553	0.00386453
Fzd10	6.51034	0.00386453
Gm43372	-1.38189	0.00389775
Itga2	0.989429	0.00390367
Btla	-0.708327	0.00390367
Galnt7	-0.656921	0.00391729
Ctps	-0.810854	0.00392945
Lrg1	2.6351	0.00392945
Snrpn	-6.6718	0.00392945
Hspg2	2.39223	0.00396422
Dok1	0.766379	0.00399959
Cyp2f2	2.0499	0.00411439
1500009L16Rik	2.52622	0.00414878
Gadd45g	1.82751	0.00424658
Fkbp5	-0.531483	0.00424658
38231	2.00052	0.004253
Cd163	-2.49188	0.00427849
Gm20496	0.396462	0.00428768
Angptl2	-1.5658	0.00439135
Fam110b	-6.46709	0.00442991
Msrb3	2.34329	0.00442991
Fosl2	1.30661	0.00449474
Gm7265	3.1104	0.00449474
Rnd1	3.17084	0.0045176
Pls1	4.02478	0.00452996
Kcnf1	-7.22982	0.00452996
Ano10	-0.691527	0.00456752
Rnf144a	-0.85691	0.00458611
Dgat1	0.825362	0.00458989
Pde3b	0.86793	0.00466772
Atp8a2	1.63997	0.00470131
Btg2	-0.555577	0.00492578
Rfx7	-0.564075	0.00492578
Apbb1	1.36344	0.00504693
Man1a	0.489524	0.00505455
Fam49a	0.485929	0.00505728
Rrp12	-0.704934	0.00521468
Tbkbp1	2.40923	0.00521743
Bmf	-0.956709	0.00523329
Spry1	0.815976	0.00538599
Abcc9	4.32268	0.00542911
She	-1.38419	0.00544733
Ighv5-17	7.4846	0.00544733
Vamp3	0.531696	0.0054509
Irf2	0.403413	0.0054509
Myo6	-0.850655	0.00546486
H2-M3	0.546518	0.00546504
Ice2	-0.848298	0.0054713
Axl	0.7411	0.0055294
Rgs2	0.706049	0.00557797
Osbpl3	0.767389	0.00563615
Ltb4r1	2.08416	0.00578389
Prg4	-0.736808	0.00592334
Gnas	0.357976	0.00594978
Dnase1l3	1.14843	0.0059602
Gpr171	0.618789	0.00597117
Rassf6	2.24529	0.00600795
Ntrk3	-1.16894	0.00603045
Cd44	-0.419792	0.00621637
Rasal1	-1.0751	0.00624555
Fbrs	0.506104	0.00629258
Fam57b	0.570639	0.00642303
Slc34a2	1.9383	0.00644627
1810006J02Rik	-2.49007	0.00644627
S100a8	4.70102	0.0064846
AC241593.2	6.37367	0.00649499
Osr2	7.07863	0.0066048
Wscd2	1.23573	0.00662207
Sla	0.415362	0.00663729
Foxn3	-0.529589	0.00674162
Noxa1	-2.31699	0.00675253
Tmem184b	0.507692	0.00677871
Gm28942	-1.8958	0.00677871
Dnah7c	-7.12528	0.00678717
Gm16712	1.35738	0.00679098
Scgb3a2	2.61942	0.00682442
Hmgn1	-0.450784	0.00682442
Npm3	-0.521617	0.00693054
A930001A20Rik	7.37298	0.00695267
Rrp9	-0.565691	0.00703353
Chrm3	-6.17346	0.00703353
Gbp7	0.591969	0.00721572
Oasl2	1.00175	0.00723638
Csprs	6.92804	0.00723638
Igkv4-55	-7.62028	0.00723638
Ttc3	-0.5915	0.00727164
Mtap	-0.650212	0.00733965
Fn1	1.77156	0.00746963
Cdc42ep1	6.45812	0.0076486
AW209491	-1.08632	0.00783391
Tmprss6	6.51057	0.00783609
Emb	0.464964	0.00783609
Ryk	1.34793	0.00793619
4930524O07Rik	0.749072	0.0079383
Atf7ip	-0.511984	0.00808149
Anxa4	1.14772	0.00809421
Neo1	2.18769	0.0082437
Macrod1	-0.817845	0.00842976
Vamp8	0.481604	0.00844805
Nlrc5	0.406508	0.00868584
Mccc1	-0.826532	0.00872726
Lime1	0.430208	0.00872726
Ncf4	0.475736	0.00886555
Mvp	0.606026	0.00888606
Gm13196	-6.81533	0.00888606
Gpnmb	1.34037	0.00890413
Csrnp2	-1.24018	0.00891443
D10Wsu102e	-0.462282	0.00892342
Fcrl6	7.21991	0.00903845
Rab19	0.673039	0.00910095
Skida1	2.83792	0.00919182
Rasa2	-0.672735	0.00932128
Grina	0.496805	0.00936677
Sdad1	-0.550503	0.0094061
Rasl11a	3.43055	0.0094061
Gnb4	0.883631	0.00950504
Ccdc184	7.71212	0.00950504
H2-T-ps	0.643935	0.00956994
Igkj2	2.48657	0.00959072
Acaa2	-0.465251	0.00966509
Fam117a	-0.437522	0.00966929
Srr	-0.656488	0.00969751
Rarg	0.579739	0.00978508
Mmp11	-0.875473	0.00981407
Pde4d	0.563482	0.00984877
Cd96	-0.48258	0.00994779
Tinagl1	2.97492	0.00996699
Oas1a	0.603283	0.00996699
Aen	-0.590666	0.0100059
Sccpdh	-2.01765	0.0100703
Tff1	6.88858	0.0102577
Frmd5	1.41449	0.0102577
Tuba4a	-0.513667	0.0104627
Fam129a	0.573139	0.0105234
Abcc1	0.468628	0.0105348
Adipoq	-6.46704	0.010547
Ube2c	1.19003	0.0105696
Ncald	2.34667	0.0105696
Igfbp2	6.88176	0.0105985
Cfb	1.83035	0.0106587
Tbc1d2b	-0.414617	0.0106722
Gem	1.2944	0.0107898
Klrd1	5.54741	0.0108511
BC106179	-0.771037	0.0109877
Npr1	3.20015	0.011025
Aff3	-0.807664	0.011068
Ugcg	-0.56114	0.0112628
Gm17509	0.579437	0.0112628
Cyp2s1	0.909071	0.0113491
Pik3ip1	-0.622094	0.0114263
Pld3	0.38405	0.011538
B430305J03Rik	-0.666079	0.011538
Lgalsl	1.09564	0.0115649
Knstrn	1.06938	0.0117617
Myc	-0.436345	0.0117924
Csf1r	-0.6599	0.0117924
Srgn	0.444709	0.0118169
Slc12a6	-0.474308	0.0118224
Slc23a4	-6.67183	0.0118449
Zfp790	-0.670835	0.0118852
Kcnj8	3.45863	0.0118852
Crem	0.71794	0.0118852
Prr13	0.432995	0.0119708
Cd82	0.361634	0.0120196
Gnl3	-0.663173	0.0120196
Baiap2l1	-1.92726	0.0120206
Slc7a8	-2.46572	0.0121749
Mrc1	-1.26634	0.0121749
Ipo5	-0.433422	0.0121749
Gm20721	0.343102	0.0121749
Nacc2	0.877649	0.0123856
Socs2	0.670099	0.0124166
Slc35g1	-0.709067	0.0124681
Slc12a7	-0.496164	0.0125586
Ildr1	0.907471	0.0125592
Vwa3b	-6.336	0.0125592
Pttg1	0.599289	0.0125662
Pou2af1	-1.26603	0.0125662
Anpep	2.07973	0.0125794
CT025561.1	6.67819	0.0128355
Gm27241	-1.16694	0.0131024
Cpm	0.491455	0.0131488
Il12rb2	1.75425	0.0132975
Tnfaip2	1.92873	0.0134441
Adi1	-0.520991	0.0135472
Znrf3	-0.815533	0.0136494
G6pdx	0.446635	0.013678
Sh2b3	-0.49647	0.013678
Pnmal2	7.61313	0.013678
Sult2b1	1.55989	0.0136909
2810403A07Rik	-0.521227	0.0137001
Bcar1	2.15268	0.0137293
Zfp597	-0.817427	0.0137293
Zfp69	-2.24882	0.0137293
Igkv5-39	-3.92607	0.0137323
Gm15318	6.88859	0.0137588
Ldlrad3	-6.6312	0.013822
Gm9958	-6.58693	0.013822
Gm7609	1.8491	0.013828
Xcl1	1.83294	0.0138972
Aplf	-1.16638	0.0140658
Tk1	0.943864	0.0140887
Cnr2	-0.66986	0.0143706
Ccdc50	-0.510215	0.0143999
Rnf152	4.44684	0.0143999
Rhob	0.82069	0.0143999
Qser1	-1.03685	0.0143999
Amotl2	6.45798	0.0146727
Hpgds	-2.19479	0.0146932
Msh6	-0.440476	0.0147097
Lax1	-0.432259	0.014718
Rbms1	0.450373	0.0147448
Lsm11	-0.746475	0.0147693
Gm30948	-7.52802	0.0147983
Bysl	-0.471559	0.0148424
Tspan3	0.7407	0.0148472
Impdh2	-0.416272	0.0149758
Marveld1	-0.56912	0.0149795
Adam8	1.32258	0.0150366
Asap1	-0.433095	0.0150928
Spp1	5.54686	0.0150928
6530402F18Rik	0.667205	0.0150928
Arrdc1	0.461728	0.0151607
Wls	0.493849	0.015261
Ctdspl2	-0.613699	0.015261
Cab39	-0.339835	0.015261
Hist2h4	6.70854	0.015261
Rasl12	5.92142	0.0153933
Dzip1	-0.802588	0.0153933
Ptprk	3.60767	0.0156675
Pou2f2	-0.47913	0.0156735
Rc3h1	-0.48248	0.0158162
Casz1	1.06221	0.0158304
Chst15	-0.831347	0.0161042
Armcx2	-0.658975	0.01619
Timeless	-0.833311	0.0163233
Etv5	-0.849594	0.016337
Il10ra	0.479703	0.0163561
AC122317.3	6.59392	0.0163561
Slc38a1	-0.492526	0.0165465
Nop2	-0.539936	0.0165702
Lrp1	-0.984094	0.0165784
Picalm	0.357975	0.0165924
Fitm2	-1.23816	0.0168845
Gm7592	1.81027	0.0169169
BE692007	0.63692	0.0169169
Plekhg2	-0.442129	0.0169379
Mfhas1	-0.538167	0.0169379
Nifk	-0.518156	0.0171551
1500011K16Rik	-0.935594	0.0171551
Scd1	1.19533	0.017256
Adgrd1	1.36955	0.017256
Clec4n	-1.58787	0.017425
Plcl1	-0.825874	0.0174531
Frmd8	-0.347691	0.0176382
Gm42778	-1.83076	0.0176382
Impdh1	-0.413848	0.0176986
Aifm2	1.44402	0.0177382
Nphp1	3.03744	0.0177382
Exph5	-6.67184	0.0177382
3110082I17Rik	-1.48548	0.0177499
Agk	-0.855705	0.0178135
Ttc39a	6.88169	0.0179209
Sun1	0.488432	0.0179312
Pprc1	-0.582149	0.0179312
Gm11131	0.364915	0.0180854
Camta1	-1.10242	0.0182415
Grwd1	-0.772956	0.0184091
Mier1	-0.435244	0.0184135
Lhfpl2	4.04198	0.0184135
Epo	0.889507	0.0184138
Dpysl5	6.45793	0.0184729
Gramd4	-0.496096	0.0184954
Vars	0.427112	0.0187127
Il12rb1	0.684474	0.0188037
Rapgef5	-0.906708	0.0188037
Aldh6a1	-1.00068	0.0188439
Cxcl9	2.06406	0.0188439
Eya2	-0.882409	0.0189439
Nqo2	-1.11321	0.0189933
Heatr3	-0.508916	0.0194132
Marcksl1	0.822162	0.019422
Gpx4	0.414719	0.019422
Inpp4b	-0.575555	0.0194239
Gpd2	-0.696794	0.0195172
Stat2	0.378613	0.0197381
2310015A10Rik	-0.74991	0.0197381
Kremen2	0.963661	0.0198747
Itga6	-0.55382	0.0199766
Sik1	0.65899	0.0200854
Emilin2	2.98943	0.0202063
Tmem64	-0.608194	0.0202063
Gm9844	0.924679	0.0202063
Gm28221	5.54654	0.0202063
Spata6	0.559561	0.0203781
Epcam	0.633279	0.0204379
Smyd5	-0.622589	0.020491
Gna15	0.988041	0.020491
Traf2	0.520542	0.0205241
Hmgb2	0.430758	0.0205241
Plekhf1	2.26169	0.020788
Gbp5	0.591114	0.020788
Zfp280b	-0.613796	0.0208039
Nampt	0.484545	0.0208803
Gm17189	1.82691	0.02095
Clca3a1	3.26567	0.0210731
Gm5970	2.06393	0.0210731
Rln3	-0.910417	0.0211975
Prc1	0.843953	0.0212434
Rhoc	1.05364	0.0214859
Xkr6	2.09563	0.0214859
Itpk1	0.543239	0.0214859
Lmo7	1.93253	0.0217027
AC151730.1	0.999968	0.0218084
Il2rg	0.484629	0.0218282
Klrk1	-5.22944	0.0218747
Tmem132a	1.78987	0.0220084
Apol7e	0.662791	0.022223
Thumpd3	-0.514056	0.022224
Trim65	-0.623152	0.022224
AC175538.1	-1.22345	0.022297
Dapl1	-0.9624	0.0224802
Pde11a	-1.49953	0.0225121
Arf6	0.345277	0.0225387
Mre11a	-0.510267	0.0225708
Tox2	-1.13154	0.0227643
Tmem131	-0.367143	0.0228009
Pag1	-0.565123	0.0228747
Trpc1	2.67948	0.0228876
Dapk2	2.61107	0.0229942
Agl	-1.02186	0.0230341
Fkbp10	-5.74923	0.0230556
Slc25a19	0.500785	0.0230574
Lonrf1	-1.51705	0.0231023
Rnf114	0.310324	0.0232948
Ebi3	1.42742	0.0233006
Atxn3	-0.59351	0.0234243
Tmcc2	2.18866	0.0234243
Cab39l	-0.522241	0.0234995
Pcsk4	-1.29604	0.023759
4930452B06Rik	-6.8512	0.023759
Pi4k2b	1.27997	0.023759
Pianp	4.04217	0.023759
Serpina3i	4.29023	0.023759
Gm11978	5.5464	0.023759
AC133103.4	-3.40978	0.023759
AC133103.5	-3.40978	0.023759
Map2k3	0.479689	0.0238887
Ccdc117	-0.458932	0.0239371
Dock2	0.30961	0.0239562
Slc2a3	0.434547	0.0242066
Rdh13	-1.05945	0.0242648
Ribc1	-3.54135	0.0244175
Gm11175	0.443342	0.0244363
Gm38393	-6.07238	0.024543
Creg1	-0.529951	0.0245974
Ica1l	-0.864755	0.0248892
Mlf1	7.11351	0.0248892
Gm20489	0.468928	0.0249158
Supt16	-0.341317	0.0250241
Klf7	-0.63141	0.0250938
Ago1	-0.423127	0.0254134
Rec8	-1.11921	0.0256087
Bfsp2	-5.67176	0.0256356
A930024N18Rik	7.11352	0.0256356
Gm30292	-2.0996	0.0256356
Bcl2l11	-0.545722	0.0256899
Gm8624	6.27213	0.0256899
Junos	1.48226	0.0259705
Ltk	5.92143	0.0261101
Gm12205	6.51081	0.0261101
Kdm2b	0.477577	0.0261204
Trbv3	-0.520942	0.0261204
Selenon	0.87055	0.0262673
Syt14	-6.5868	0.026697
Mlh3	-0.767159	0.0268132
St14	1.01417	0.0268132
Oas3	0.482962	0.027402
Fyn	-0.361189	0.027623
Dtx4	0.934637	0.0276665
Diexf	-0.683404	0.0278302
Gm12216	0.96757	0.0278302
Vmp1	0.521415	0.0279832
Gm26527	0.566746	0.0280684
Ncbp1	-0.395866	0.0282749
Cetn3	-0.560129	0.0283366
Cdca7	-0.694314	0.0283366
Zfp827	-0.81525	0.0283366
Muc4	3.10699	0.0284275
Gm28048	-0.380871	0.0284717
Fam168a	-0.443846	0.028549
Pak1	-1.16593	0.0287011
Adamts2	6.88163	0.028703
Lrpprc	-0.456492	0.0288813
Ociad2	2.60791	0.0288813
Ankrd10	-0.467621	0.0288813
Slc26a2	0.467883	0.0288813
Ift80	-0.573411	0.0289081
Lamb3	0.85174	0.0289243
Trp53inp1	-0.49049	0.0289243
Plcb2	-0.449465	0.0289243
Enpp5	0.845448	0.0289387
H2-Ab1	1.84847	0.0289786
Gm18852	1.54828	0.0289786
Tfcp2l1	3.12058	0.0292381
Tmem140	0.752166	0.0293836
Hspbp1	-0.510616	0.0294853
Ern1	0.672633	0.0294861
Phldb1	1.89787	0.0295114
Gpr68	0.517282	0.0295749
Trdc	-1.33784	0.0297426
Traj57	1.42684	0.0301807
Cdc20	0.885573	0.0302076
Fgf2	-1.03553	0.030406
Prkacb	-0.417478	0.0306323
Dmrta2	6.70852	0.0306555
Susd2	1.11123	0.0307189
Nob1	-0.513286	0.0307265
Samsn1	0.460711	0.0307265
Pdrg1	-0.438604	0.0307265
Plin2	0.701314	0.0307265
Tmem35a	3.89203	0.0307265
Camp	7.07868	0.0307265
Klf8	1.6146	0.0307265
Rhod	1.91802	0.0307265
Gm42641	0.473216	0.0307307
Slpi	-1.45192	0.0307562
Gpr132	0.417253	0.0309034
Ehd1	0.662725	0.0309034
Tnfrsf1a	-0.455334	0.0309034
Mdc1	-0.417083	0.0309924
Tctex1d2	2.08627	0.0310646
Wisp1	1.76632	0.0315254
Lcn4	-5.33252	0.031594
Arrdc2	0.813354	0.0317048
Nfatc1	-0.393258	0.0317048
Myo1d	2.17378	0.0317048
Top3a	-0.621912	0.03177
Tlr12	1.03853	0.0321269
Adgre4	-1.89613	0.0322124
Rpl7l1	-0.460073	0.0322233
Tmem159	1.95176	0.0322255
S1pr4	0.315434	0.032272
AC122428.3	6.51566	0.032272
C130074G19Rik	6.45786	0.0323827
Rnf2	-0.444844	0.0323992
Glmp	0.331783	0.0324298
Etv3	-0.433464	0.0324803
A530099J19Rik	6.88162	0.0324803
Gm16196	-6.28172	0.0324803
Yes1	2.46534	0.032517
I830127L07Rik	1.35658	0.0327085
Muc16	6.88859	0.0327172
2010300C02Rik	1.95303	0.0328019
Ppie	-0.512534	0.0328629
Gm20671	-0.507111	0.0328629
Aldh2	-0.571925	0.0329531
Dnaaf5	0.518537	0.0329759
Axdnd1	-6.67185	0.0329759
Usp10	-0.478946	0.0330057
Pum3	-0.450788	0.0330057
Calr	0.354909	0.03305
Serping1	2.68812	0.03305
Smap2	0.347474	0.03305
Ier3	2.23754	0.0332374
Lzts2	-1.38036	0.0333411
Vcan	6.45785	0.0334056
Tanc2	-1.33791	0.0334056
Ica1	1.38288	0.0334056
Gm2810	7.18186	0.0334056
Kdm5b	-0.493643	0.0334154
Serinc3	0.378647	0.0335798
Trpv2	0.396222	0.033665
Nop10	-0.511043	0.033668
Tmem154	0.418471	0.033734
Snord80	-6.81531	0.0339105
1700025G04Rik	-0.693705	0.0339173
Slfn5	-0.486644	0.0339173
Arid1b	-0.365666	0.0339173
Cpsf6	-0.431508	0.0339379
Ddc	-1.74319	0.0339516
Zc3h8	-1.33152	0.0341618
Mipep	-0.709315	0.0342515
Adgrf5	1.75223	0.0342515
Fry	0.537793	0.0342515
Cldn5	2.26271	0.0342912
Tmem123	0.463184	0.0342912
Tnfaip8	-0.402073	0.0342981
Gm30211	5.8241	0.0343407
Sdc4	0.644145	0.0345369
Cyba	0.361633	0.034667
Dcun1d2	-0.555051	0.034667
Cxcl12	3.6984	0.034667
Srxn1	1.49984	0.0348502
Pkig	1.49628	0.0349051
Gvin1	0.71062	0.0349051
Cyp4v3	0.53952	0.0350515
Lrp6	-0.512359	0.0351176
Cdk5r1	-1.46597	0.0353118
Slc35b1	0.569267	0.0353445
Dhx33	-0.537206	0.0353534
Gm26751	-2.05351	0.0355612
AC159633.2	1.79167	0.0355612
Strc	2.26078	0.0359838
Gstt1	3.14385	0.0360872
Usp30	0.537069	0.0360969
Tnfrsf1b	0.419532	0.036129
Ctla2b	2.02366	0.036129
Dap	0.395815	0.036166
Sparc	1.20374	0.0364857
Smpd1	0.449509	0.0364857
Ass1	0.361045	0.0364857
Zfp777	-0.474809	0.0367203
Ttc37	-0.501612	0.0369277
Coq8a	0.685713	0.0370544
Pkib	-5.74948	0.0370634
Tet3	-0.517752	0.0370634
Zfp706	-0.38891	0.037467
Zc3h12c	1.41439	0.0376472
Ppm1f	-0.422799	0.0380067
Optn	1.4008	0.0380067
Gbp8	0.475917	0.0380067
Aox3	6.20962	0.0380401
Pdcd11	-0.41602	0.0382232
Adpgk	-0.524066	0.0382794
Utp15	-0.458099	0.038385
Ppat	-0.559095	0.0387867
Max	-0.351768	0.0387867
Ifi44	1.00198	0.0389951
A630009H07Rik	-6.22824	0.0394502
Glipr1	0.508327	0.0395566
Sema4d	0.302667	0.0396956
Ube2v2	-0.895528	0.0396956
Hsd17b10	-0.452151	0.0396956
Klrg1	1.5079	0.0396956
Pdxk	-0.631591	0.0396956
Ptprb	1.65602	0.0398426
Akr1c13	-1.16975	0.0398887
Dhx15	-0.338712	0.0398887
Manf	0.3986	0.0398887
Ncmap	-0.602666	0.0398887
Adamts6	-0.563038	0.0398887
3110062M04Rik	0.743462	0.0398887
Gm26675	-1.11193	0.0398887
Tlnrd1	0.536191	0.0399127
Wdr75	-0.51676	0.0399646
Plvap	1.67177	0.040358
Cd28	-0.536344	0.0404018
Pcdhgc4	0.724411	0.0404386
Ank1	2.66561	0.0404386
Plod2	1.65109	0.0404386
Tead3	6.27218	0.040479
Mtmr14	0.458547	0.040508
Igfbp7	1.47126	0.0406603
Tacstd2	6.2096	0.0406603
Parp10	0.392273	0.0406603
Traj14	6.88859	0.0406603
Lamc1	0.531645	0.040664
Nr5a1	4.0272	0.040664
Adgre5	0.317793	0.0406943
Apol10b	1.24222	0.0406943
Scpep1os	1.65135	0.0406943
Lbh	-0.322015	0.040824
Rnaset2a	0.438486	0.040824
Pcdhga6	0.739281	0.040824
Chchd10	-0.682745	0.0409447
B3gnt2	-0.363679	0.0409447
AW011738	-0.636195	0.0409447
Ecd	-0.452928	0.0412248
Il3ra	0.769767	0.0412648
5830473C10Rik	7.25164	0.0412648
Dnd1	0.993789	0.0413331
Man1c1	-0.976051	0.0414658
Vps54	0.417544	0.0414972
Slamf6	0.349781	0.0415241
Col4a5	6.27219	0.0416198
5330417C22Rik	3.11796	0.0416217
Zgpat	0.350824	0.0416483
Gm17344	-0.624083	0.041652
Gm5432	-5.67179	0.0416521
Gm10604	-6.00694	0.04186
Cd63	2.17185	0.0419886
Trim46	0.964443	0.0419886
Nolc1	-0.435937	0.0424818
Pltp	0.699345	0.0427117
AC122832.2	-6.85424	0.0429978
Ylpm1	-0.387122	0.0430181
Pcdhgb5	0.725038	0.0430401
Grap	0.36747	0.0430906
Dhx16	0.472001	0.0430906
Gna14	-2.02225	0.0430906
Mogs	-0.369127	0.0430906
Cd24a	1.34595	0.0430906
Gm8221	-6.00694	0.0430906
A430105I19Rik	3.92637	0.043198
Ntn1	-0.851392	0.0433457
Sspo	2.01203	0.0433694
Ces2c	-1.32234	0.0434366
Syngr2	0.41246	0.0434536
C1qtnf7	7.17606	0.0435229
Ccdc87	-6.00694	0.0435229
Particl	-0.659569	0.0435229
Cd55b	-5.66745	0.0435853
Tsn	-0.342588	0.0436284
Lrrn3	2.82409	0.0436532
Isoc1	-0.551645	0.0438482
Psmd5	-0.458975	0.0439296
Smc4	-0.461605	0.0441431
Stard13	5.92144	0.0442209
Gid4	-0.459471	0.0442209
Akap8l	-0.439389	0.0442584
Sdcbp2	0.703982	0.0443063
Gm10840	-5.33277	0.0443063
Ces1d	2.33779	0.0443155
Dnah7a	-1.63185	0.0443481
Mthfs	0.71276	0.0443846
Podnl1	0.790317	0.0445521
Pigr	-6.01058	0.0445521
Sesn3	-0.410114	0.0445521
Syde1	-1.33723	0.0445521
Map7d3	7.07869	0.0445521
Trbv14	-0.818081	0.0445521
Pcdhga2	0.729267	0.0445521
Drp2	7.18183	0.0445908
Ube2cbp	-1.64478	0.0445908
Chmp4b	0.325931	0.0447583
Grk5	1.06978	0.0449329
Itgad	-0.991424	0.0449329
Gm11520	-6.00694	0.0451769
AC123738.2	-0.750547	0.0453411
Nlk	-0.396878	0.045625
Gm16575	-0.486895	0.0457478
2010300F17Rik	-0.374317	0.0458186
D930020B18Rik	-7.01073	0.0458314
Cfh	-5.74957	0.0459838
Mir7079	-6.28173	0.0459838
Smarcd3	0.643384	0.0460599
Zmiz2	0.381674	0.0460946
Slc44a2	-0.347141	0.0460946
P2rx7	-0.503197	0.0461766
Tppp3	1.78038	0.0462058
Lamc2	2.29149	0.0462058
Tmem63c	3.27502	0.046279
Lig4	-0.925417	0.046279
Hoxc9	7.21434	0.046323
Rnf19b	0.40676	0.046399
Oit3	2.94739	0.0464481
Nsun2	-0.322816	0.0464481
Plxna2	5.92144	0.0464481
Nsmaf	0.43393	0.0464481
Dhcr7	-0.528005	0.0464481
Rcc2	-0.333877	0.0466186
Apol11a	7.18183	0.0466186
Trav13d-2	-5.74957	0.0466186
Zbtb20	-0.781181	0.0467232
Cpe	1.43942	0.0471378
Cebpb	0.951825	0.047167
Bak1	0.441426	0.0472788
Cd226	-0.695322	0.0473532
Fnip1	-0.660572	0.0473532
Gm28035	-0.501111	0.0473532
Trmt11	-0.782253	0.0475361
Anxa11	0.359706	0.0477024
Rasgrf2	-1.25472	0.0477742
Smc6	-0.499326	0.0480005
AC130217.1	5.71576	0.0481261
Wdr4	-0.576179	0.0482718
Appl2	0.89432	0.0486354
Slc35d3	3.92647	0.0486354
Zfp592	-0.373318	0.0486681
Maoa	-5.6718	0.0487334
Pcdhgb8	0.7167	0.0487394
Acadl	0.44841	0.04874
Gm4735	2.27877	0.0489548
Zfp148	-0.342888	0.0492103
Cmip	0.431363	0.0492103
Gm6264	-5.74959	0.0493337
Gm4525	-6.17267	0.0495283
Trp53rka	-0.657435	0.0495543
Gm43647	-3.12217	0.0495543
Bcr	0.538115	0.0496301
Dclk2	0.654094	0.0496301
Gm44669	6.7006	0.0496301
Gm11870	6.70059	0.0497477
Gm26669	-0.312737	0.0498079
Satb1	-0.477641	0.0498819
Tpx2	1.10011	0.0498819
Rap1gds1	-0.330166	0.0498987
Tbl1x	-0.389108	0.0499199
Gm5533	-5.94204	0.0499254
Pcdhga11	0.717152	0.0502072
Scgb1a1	2.17634	0.0502598
Pkm	0.289799	0.0502598
Zfp709	-0.827587	0.0502731
Gm45592	-6.07261	0.0502731
Rif1	-0.477003	0.0504995
Gemin4	-0.603951	0.0504995
Ksr2	-0.951481	0.0506766
Gm9887	0.708059	0.0510218
Mettl8	-0.693396	0.0510369
Tnfsf11	-0.76479	0.051064
Rapgef4	-0.94493	0.0510919
Cpt1a	-0.468696	0.0511576
Pcdhga3	0.71303	0.0513164
Cd200	-0.450924	0.0513371
Gapdh	0.36541	0.0513371
Gm10044	3.82974	0.0513371
Tmem40	7.0725	0.0513683
Wdr41	-0.629946	0.0517397
Obscn	-6.0106	0.0517397
Kdm7a	-0.412279	0.0520772
Pcgf2	1.21293	0.0523854
Ddx21	-0.309651	0.0523854
Iqgap1	0.280368	0.0523854
Adap1	0.719762	0.0523854
1700028E10Rik	-1.33555	0.0524383
Mgarp	1.87662	0.0525341
Zfp644	-0.635812	0.0526247
Btnl4	2.51158	0.0526249
Pcdhga9	0.713031	0.0527751
Ankmy2	-0.574531	0.0529604
Vcam1	-0.851625	0.052975
Nmt2	-0.65036	0.0531077
Msgn1	-6.0106	0.0531077
Gm17083	6.70058	0.0532393
Chpf2	0.490681	0.0533963
Zfp770	-0.906929	0.0533963
Gpr146	-0.417908	0.0535283
Degs1	0.402481	0.0535784
Pcdhga1	0.709806	0.0535784
Pcdhga12	0.70469	0.0535934
Hivep1	0.406953	0.0536183
Sertad2	-0.501858	0.0536183
Samd3	1.49757	0.0536183
Slc5a3	-0.555803	0.0536183
Gm9888	0.592649	0.0538329
Tubb1	6.70058	0.0540442
Pcdhga5	0.704242	0.0540442
Kif14	1.39739	0.0540593
Gm36931	-0.518347	0.0541892
Dcbld2	3.1057	0.0542062
AC154734.1	5.98839	0.0542591
Hlf	1.84074	0.0543364
Pex16	0.578731	0.0545757
Nos1	1.9855	0.0546142
Tmbim1	0.804186	0.0546602
CT025604.2	-6.18331	0.0548321
Lyz2	0.597689	0.0551166
Bcl2l13	0.332725	0.0552793
Gm10358	-6.28173	0.0552793
Spata13	-0.346259	0.0555997
Slc17a9	-0.678097	0.0555997
Gm4956	-0.617099	0.0555997
Abl1	-0.354296	0.0555997
Slc35a4	-0.395701	0.0555997
Rpf2	-0.59261	0.0555997
Tob2	-0.466786	0.0555997
Gspt1	-0.365424	0.0555997
Gm20726	2.61689	0.0555997
Desi2	-0.435396	0.0556568
H3f3b	0.372506	0.0558822
Tet1	-0.801758	0.0559634
Gm340	-0.681783	0.0560521
Nme4	-1.98864	0.0561217
Mpzl2	3.20622	0.0561217
Trpc4ap	0.275163	0.0562558
Mid1ip1	0.617105	0.056422
Cmc2	0.815015	0.0565416
Gm44985	2.44616	0.0566242
Erich3	2.2103	0.0567247
Phf11a	0.732518	0.0568877
Mak	6.27222	0.0569539
Gm4152	-6.07264	0.0569623
Il16	-0.348317	0.0570479
Gm28911	5.92144	0.0571798
Pcdhga8	0.699878	0.0571798
Eldr	5.92144	0.0572091
Tom1l2	-0.576887	0.0572846
Gm14286	-6.28486	0.0572871
Arhgap20	-1.18366	0.0573933
5930412G12Rik	5.54589	0.0575997
Nxpe3	-0.416612	0.057622
Gprc5b	-1.31401	0.0577473
Etnk1	-0.398155	0.0577473
Gm19353	2.55317	0.0577473
Dstn	0.599735	0.0581092
Ccdc86	-0.753761	0.0581883
Gp1bb	6.27222	0.0582483
Pcdhgb6	0.633474	0.0584805
Nbeal2	0.417666	0.0587402
Gm13552	-6.28486	0.0587402
Rps11-ps3	6.45779	0.0587402
Gm26856	-0.71734	0.0588829
Ssh2	-0.509219	0.0591088
Sphk1	5.92144	0.0591088
Jaml	0.742883	0.059244
Edf1	0.375095	0.0593258
Gm13433	6.51092	0.05939
Fam185a	1.0054	0.0595559
Reps1	-0.341443	0.0600653
Ppp1r12a	0.37459	0.0600653
Stard5	-0.351539	0.0600653
Pard6g	0.57831	0.0600653
Prrx1	6.45779	0.0602471
Gm43584	2.94741	0.0602471
G2e3	-0.696456	0.0602612
Cers4	0.490664	0.0603412
Rcl1	-0.537763	0.0606378
Igsf3	1.15708	0.0606378
Pld2	1.44163	0.0606742
Irf4	-0.633968	0.0608087
Traf5	-0.354639	0.060817
Hist1h3c	6.76104	0.0608242
Syt11	0.490013	0.0610379
Iqck	-4.74534	0.0611337
Rpl19-ps4	-6.00691	0.061265
Impa2	0.645312	0.0614136
Iglc2	-5.67181	0.0614136
9430037O13Rik	6.7085	0.0614777
Phf6	-0.460196	0.0615611
Trpm1	-1.04958	0.0615611
AC127581.1	5.85003	0.0617685
Kif5c	0.925398	0.0618468
Gm43106	-2.22906	0.0619199
Ankrd13b	-0.826856	0.0620754
Fam26f	0.542992	0.0621039
Gm15784	2.92074	0.0624809
Gm44174	6.27223	0.0624809
Dtx3l	0.285186	0.0625199
Cd2ap	-0.577714	0.0625655
Lyrm7	-1.62338	0.0628978
Pcsk1	2.33352	0.0628978
Dkk3	3.63569	0.0628978
Ipmk	-0.453349	0.0628978
Gm14970	-6.41999	0.0630561
Hdgfl3	-0.687348	0.0630762
Arhgap11a	0.746269	0.0630762
Psme2b	0.484766	0.0632563
Atp1a3	-1.10954	0.0632611
Lrrc8a	-0.452792	0.0634151
Ptprs	0.639183	0.0634151
Kcna2	-1.00277	0.0634151
Ccdc126	-1.07998	0.0634151
Zmym4	-0.430094	0.0634366
Gm15883	2.91438	0.0634632
Slf2	-0.474398	0.0635594
Shtn1	1.90232	0.0635594
Mertk	-1.82153	0.0637293
Itpr1	0.555358	0.0637293
H2-DMb2	1.39699	0.0637849
Mtcl1	-6.00691	0.0638033
Dock11	-0.378353	0.0639099
Med15	0.337918	0.0639697
Klhl3	-0.572952	0.0639697
Vax2	2.2609	0.0639697
Pcdhgb7	0.67644	0.0640733
Parp3	-0.383875	0.0641577
St8sia4	-0.483093	0.0642158
Arid1a	-0.317046	0.0644187
Rian	-6.88626	0.0644187
AC154585.1	-6.42631	0.0644245
Ivd	-0.418463	0.0649641
Gm7332	-1.57581	0.0649641
Clu	1.918	0.0655519
Uck2	-0.351319	0.0655996
Gtpbp8	-0.534232	0.0656449
Atxn1	0.540779	0.0656449
Gm25920	-6.07267	0.0656449
Gm20481	5.92144	0.0656449
Nes	4.01395	0.0657349
Ncf1	0.844685	0.065874
Btrc	-0.625809	0.0660053
Pxdn	3.44452	0.0660984
Stom	0.952792	0.0660984
C330027C09Rik	1.10967	0.0660984
Cdc40	-0.370069	0.0660984
Map6	0.571196	0.0660984
Zzz3	-0.453281	0.0667001
Polr3e	-0.48738	0.0667814
Sbno2	0.443136	0.0673647
Flt4	3.18005	0.0674599
Mrpl24	-0.348142	0.0678129
Gm43462	6.8886	0.0678129
Tgfbr1	-0.464197	0.0678757
Smurf2	-0.558104	0.0679233
AI838599	6.7085	0.0679787
Ighd	0.792759	0.0679787
Ppa1	0.437916	0.0680642
Hist1h3e	5.92144	0.0680642
Pcdhga10	0.66601	0.0680642
Il1rl2	-1.35628	0.0680718
Gm6899	1.43254	0.0680788
Uba7	0.376383	0.068139
Lpin2	0.416633	0.0684745
F730043M19Rik	0.698497	0.0684745
AC137692.1	-6.84949	0.0684745
Ube2l6	0.720465	0.0685978
Adgrb2	5.54583	0.0685978
Cyb5b	-0.330678	0.0685978
Sec24d	-0.671362	0.0685978
Sftpb	1.23686	0.0685978
Slc5a6	-0.573816	0.0690439
Gm38171	-5.74971	0.0690439
Heca	-0.329445	0.0692547
Tcp11l1	-6.41998	0.0695325
Itga5	-0.971135	0.0698071
Alg14	0.944041	0.0698071
Cnn3	-0.596458	0.0701355
Syp	-0.913912	0.0701578
B3gnt7	5.92144	0.0701578
Uap1	0.472612	0.0701732
Mthfd1l	-0.422456	0.0701732
4732491K20Rik	5.92144	0.0701732
Slc5a11	-5.333	0.0703578
Serpinb10	6.45777	0.070622
Gm11962	6.20945	0.0708199
Mir7002	-6.07269	0.0708359
Mgat5	-0.477064	0.0709751
9430015G10Rik	-0.659824	0.0710699
Larp1b	-0.522696	0.0711596
2210011C24Rik	2.36448	0.0711636
Haus5	-0.666816	0.071218
Lalba	6.51994	0.0712819
Mettl7a1	0.797448	0.0712819
Zfp599	-1.34329	0.0712819
Cxcl17	5.54581	0.0715508
Nip7	-0.483596	0.0716513
Adh1	-2.95227	0.0716847
Ighv1-53	6.75339	0.071728
Gm13546	-1.38099	0.0718002
Mt3	2.71337	0.0720094
Twist1	6.88154	0.0720094
Fbl	-0.429934	0.0720162
Apobec3	0.358311	0.0721109
Fnta	-0.365764	0.0722016
Gm23262	-6.28174	0.0722196
Thoc1	-0.48909	0.0724786
Igsf8	-0.51099	0.0725782
Abcb9	0.483962	0.0728823
Adamts17	-5.66726	0.0728848
Ntng2	0.489006	0.0732013
Gnai2	0.282676	0.0732754
Ptafr	1.87974	0.0732982
Pcdhgb4	0.690372	0.0732982
Zfp36l1	-0.291306	0.0733217
Rab29	0.515256	0.0733981
Cox6b2	-6.1692	0.0734817
Pcdhgb2	0.673332	0.0736453
Psme1	0.276162	0.0747431
St8sia6	-0.741027	0.0748019
Gm11715	-1.42762	0.075327
Rcc1l	-0.719747	0.0753863
Myh7b	2.03366	0.0755894
Cmpk2	0.554778	0.0757214
2310026L22Rik	-5.22853	0.0757214
Tef	-0.465107	0.0758878
Tjp2	0.785816	0.0759032
Ciita	1.60551	0.0761316
Gabrr2	-1.15599	0.0761316
Pcdhga7	0.670776	0.0761456
Adora3	6.7085	0.0761496
Gaa	-0.471007	0.0763879
Gm16702	1.44132	0.0766848
M6pr	0.28639	0.0769666
Zfp850	-1.04655	0.0770571
Gm5112	-5.22852	0.0770571
Ralbp1	-0.307897	0.0773198
Bcat2	-0.431748	0.0773198
Bag4	-0.570263	0.0773435
Map3k6	6.44836	0.0773948
Snrpd3	-0.418304	0.0774354
Atxn2l	0.292268	0.0775577
Apex1	-0.491287	0.0776107
Gm43290	-5.66725	0.0776107
Cd2	0.343492	0.0776197
Gm14718	-2.779	0.0776759
Anxa5	0.347448	0.0777929
Fam83g	0.994596	0.0777929
Gart	-0.412652	0.0778828
Tmem104	0.567779	0.0778828
Dbp	-0.565316	0.0778828
Smim10l1	-0.52079	0.0778828
Gm44008	3.60921	0.0778828
Cad	-0.376847	0.0782258
Sox17	5.92144	0.0782258
Frmd8os	-0.600237	0.0782258
Slc25a23	-0.611316	0.0782258
Itga3	0.764255	0.0785382
Il17rb	-1.60806	0.0785382
Gm996	1.51886	0.0785382
Gm7030	0.680694	0.0785382
Gm26702	1.51886	0.0785382
C1qa	-0.83106	0.078751
Gm14115	-6.28489	0.0789745
Wdr92	-0.370481	0.0790744
Rrad	0.501223	0.0798933
Gm19412	0.337942	0.0798933
Cbx5	-0.420537	0.0802428
Gm45076	-5.94192	0.0804276
Trbj1-2	-0.946026	0.0807667
Gm17705	-5.66724	0.0809055
AC126262.2	-3.79901	0.0809055
Ccdc91	-0.683964	0.0810509
Rtn4	0.353603	0.0810725
H2-Aa	1.81799	0.0810729
1700067K01Rik	-5.94192	0.0810729
Las1l	-0.402242	0.0810729
Gm42538	3.58017	0.0810729
Nup35	-0.569964	0.0812756
Tango6	-0.687629	0.081343
Ighv1-55	-6.63113	0.0814111
Synj2bp	-0.36904	0.0814125
Zdhhc20	-0.312397	0.0815278
Shank3	1.99107	0.0816537
Pptc7	-0.442107	0.0818021
Sema4c	1.87481	0.0828621
Plet1	5.54577	0.0829492
0610039K10Rik	0.431619	0.0829575
Man1a2	-0.397494	0.0831856
Ankle2	-0.351335	0.0831856
Dkkl1	1.14185	0.0831856
Cux1	-0.321193	0.0831969
Cd22	-1.33472	0.0832737
Il2ra	-0.546468	0.083313
Esyt1	0.268768	0.0835226
Mir1191	-5.2285	0.0835226
Ostf1	0.348053	0.0840759
Prdx3	-0.348339	0.0840759
Elp4	-0.742547	0.0840759
Mrpl12	-0.425809	0.0843263
Sftpc	0.948619	0.0843438
Gm3244	-6.22817	0.0843438
Ppp1r13b	-0.400945	0.0843938
Kbtbd11	-0.403597	0.0843938
Cbx4	0.30638	0.0844057
Fam136a	-0.591231	0.0846107
Gm4032	-3.22066	0.085161
Lat2	1.32688	0.0856554
Gm43714	-1.34252	0.0856632
Bst2	0.369344	0.0856725
Kctd17	0.63549	0.085886
Fam168b	-0.313589	0.0859636
Phc1	0.389397	0.0859637
Casc4	-0.815006	0.085995
Pcdhgb1	0.658654	0.0862417
Clic5	1.38662	0.0862675
Pcdhgc5	0.643924	0.0864181
Entpd5	-0.417514	0.0864544
Cyr61	6.44833	0.0864544
Gm17399	-5.33307	0.0864544
9130604C24Rik	-5.33307	0.0864544
Mov10	0.409381	0.0866438
Chst14	0.828476	0.0866602
Gm11196	-6.01065	0.0868041
Stambpl1	-0.356344	0.0869506
Gm9242	-6.28173	0.0870074
Kdm3b	0.289782	0.0870808
Gm37969	-6.28173	0.087106
Cacnb1	-0.709485	0.0871423
Wdr46	-0.401451	0.0871423
Tanc1	-0.611433	0.0871423
Yipf1	0.374123	0.0871423
Rab39b	1.66396	0.0872178
Armc5	0.562938	0.0877563
H2-D1	0.430404	0.0881644
Ece2	-0.748909	0.0882398
Rab6b	-0.386523	0.0882398
Zfp395	-0.427083	0.0882398
Gm16755	-0.481977	0.0882441
Mbd2	0.314315	0.0885134
Nrxn2	5.84117	0.088579
Suclg2	-0.570536	0.0886357
Ttyh1	-6.00689	0.0889253
Ngly1	-0.347379	0.0890568
Tomm40	-0.42793	0.0896406
Gadd45b	0.710603	0.0896406
Ell3	-5.66721	0.0896406
Larp4b	-0.372324	0.0896406
Gypc	-0.419378	0.0896406
Cd33	-5.9419	0.0897674
Brwd1	-0.450219	0.0897778
Prr11	1.19008	0.0900749
Dars	-0.314419	0.0900749
Siglec1	-1.85097	0.0900749
F8	2.4374	0.0900749
Afap1l1	2.43728	0.0900749
Gdpd5	0.510147	0.0900749
Atp11b	-0.344394	0.0900749
Polr1a	-0.38523	0.0900749
Inip	-0.388526	0.0902209
Gmpr2	-0.468337	0.0906219
Top2a	0.61241	0.0906341
Sfxn2	-0.573791	0.0906341
Abtb2	-0.393405	0.0906341
CT010467.1	1.09335	0.0907274
Erbb2	2.18785	0.0908499
Zfp423	6.27226	0.0910585
Igkv1-110	6.27226	0.0910585
Cpne7	4.91081	0.0911969
Jak3	0.447157	0.0912376
Nab2	-0.3722	0.0912474
Gprc5a	1.53479	0.0916621
Trbv29	-0.555443	0.0917183
38961	-0.26849	0.0917734
Pstpip2	-1.80117	0.0919422
Slc39a14	-0.585051	0.0920053
Ctnnal1	2.11392	0.0920197
Lpcat1	0.324017	0.092148
Xrcc5	-0.404549	0.092148
Prelid1	0.284155	0.0922778
Skap2	0.612005	0.0925221
Adcy6	-0.557865	0.0927472
Trav16n	-1.18814	0.0927472
Thumpd1	-0.345426	0.0929902
Gm38405	6.20939	0.0932804
4931431B13Rik	-1.5673	0.0933138
AC123534.1	5.71606	0.0936255
Mapk12	-1.99759	0.0939294
Zfp101	-0.917649	0.0943065
Cyp26b1	2.15032	0.0947742
Gm16229	-0.538946	0.0947742
Rassf4	1.09067	0.0948109
Abcg1	0.385642	0.0950238
Urb2	-0.584053	0.0950685
Igkj4	2.58985	0.0950704
Rrp15	-0.533106	0.0959128
Thada	-0.313766	0.0959128
Ppp4r2	-0.402134	0.0959128
Eri2	-0.685973	0.0964967
Pigz	2.25661	0.0964967
2310010J17Rik	1.15335	0.0965162
Ppp1r14b	-0.40112	0.096789
Camkk1	-0.803733	0.0971484
Mtmr10	0.590641	0.0971942
4430402I18Rik	1.4671	0.0972533
Gm26530	0.657033	0.0977108
Tmem47	6.20938	0.0977666
Tmtc1	5.54572	0.0977666
Acot11	0.547576	0.0977666
Pik3r6	6.20938	0.0977666
2010320M18Rik	1.22809	0.0980792
Armc7	-0.322	0.0983706
Azin1	-0.337567	0.0988623
Wdr3	-0.42259	0.0989386
Gm45001	-6.22816	0.0989386
Gm33051	-0.443923	0.0990614
Nedd4l	-0.628021	0.0991358
Faah	0.382992	0.0992344
Map7	-0.486307	0.0993346
Fam162a	-0.526883	0.0994287
Tha1	0.67434	0.0994719
Fubp1	-0.293053	0.0997602
Bmi1	-0.400399	0.100426
Nol11	-0.501857	0.101114
Ldlrad4	-0.544551	0.101217
Rbpjl	6.20937	0.101637
Abca7	0.27826	0.10174
Phf11d	1.50805	0.10203
Sf3b3	-0.337755	0.102031
Syngr3	1.95711	0.102094
C1qtnf1	6.20937	0.102094
H2afz	0.306306	0.102094
Mis12	-0.410034	0.102094
Nup160	-0.456827	0.102094
Serpinb2	6.20938	0.102094
Tnrc6c	-0.325775	0.102158
Traip	-1.46366	0.102158
Nfkbib	0.453672	0.10235
Epsti1	0.39374	0.102639
Rcbtb1	-0.365586	0.102639
Alkbh2	-0.981887	0.102639
Zfp317	-0.44353	0.102639
Rbm15b	-0.336315	0.102639
Dhx29	-0.442297	0.102828
Abi3bp	5.54571	0.102923
Aimp2	-0.524759	0.102962
Grb7	0.742993	0.103015
Rplp0-ps1	2.19246	0.103015
Rasl11b	-1.69088	0.103095
Nt5dc2	2.98267	0.103095
Nipal3	0.282509	0.103254
Pip5k1b	-1.33866	0.103272
Gm44822	-1.0155	0.103272
Lgals8	0.433735	0.103298
Kdr	1.58733	0.103298
Gm17080	-0.716338	0.103303
Tgfbr3	-0.607869	0.103706
Scp2	-0.397642	0.103825
Plekhg6	-5.75424	0.104009
Gm45242	0.801892	0.104024
Gm21974	-0.715399	0.104051
Ifrd1	0.49122	0.104282
Mt2	2.57633	0.104282
Ccdc127	-0.444836	0.104453
Hspd1	-0.34858	0.104453
Col3a1	1.1871	0.104453
Atp2b4	0.576966	0.104485
Cybrd1	-1.30565	0.104485
2310034G01Rik	5.5457	0.104485
Serpine2	2.11154	0.104605
Hsp90aa1	-0.333265	0.104982
Ighm	0.35022	0.104982
Apba3	0.519341	0.105014
Npdc1	1.8588	0.105053
Vnn3	-5.74981	0.105053
Klk1	-5.74981	0.105053
Ndn	6.20936	0.105076
Mir7075	-5.22842	0.105393
Abcg2	-0.763428	0.105434
Synpo2	-5.22842	0.105635
Vps50	-0.655577	0.105716
Chn2	-0.609886	0.105716
Cryl1	-0.633609	0.105716
Tex10	-0.431569	0.105716
Poglut1	-0.434116	0.105716
Dnajb13	0.779551	0.105962
Stk3	-0.913681	0.106225
Zcchc24	-1.22192	0.106278
AA467197	2.93924	0.106429
Utp6	-0.420605	0.106558
Mapk8	-0.516321	0.106782
Prr14l	-0.356041	0.106876
H2-Q1	0.782683	0.10688
Gm15860	-5.33313	0.10697
Epha3	2.74152	0.107087
Gca	1.8588	0.107217
Apcdd1	5.5457	0.107217
Mier3	-0.70892	0.107394
Srm	-0.460289	0.107461
Gm10645	-6.28173	0.107461
Perp	1.93682	0.107693
Usp9x	-0.411892	0.107813
Gpr157	-1.49473	0.108349
Ap1g1	-0.357178	0.108416
Micu1	-0.352204	0.108509
Gm16252	-4.74535	0.108509
Myo15b	6.44827	0.10871
Gm20458	0.461339	0.10871
Fut7	0.933199	0.108745
Mlec	-0.315976	0.108745
Setbp1	1.00889	0.108774
AC153368.1	-0.614206	0.108774
Heatr1	-0.391784	0.10886
Zfp608	-0.779169	0.10886
Gm12267	6.20936	0.109044
Gm28038	-0.964974	0.109658
Tnfrsf13b	-0.365019	0.109953
Med10	0.369519	0.110332
Drap1	-0.329897	0.110332
Tie1	2.10538	0.11092
Gm2367	-5.94186	0.111067
E2f2	0.48532	0.111188
Gpr19	-1.05006	0.111415
Hexa	-0.361639	0.111566
Gm8116	-6.01068	0.111566
Smad1	-0.617342	0.111788
Nup205	-0.362773	0.111793
Heatr5a	-0.503524	0.112051
Camk1d	-0.391495	0.112214
Igf2bp3	-0.720914	0.112468
Tiam1	-0.472112	0.112685
Mmgt1	-0.49355	0.112685
Gm12112	-6.51528	0.112685
40787	0.370046	0.112937
Helz2	0.290664	0.113068
Gm14703	-1.07666	0.113068
Cdkn1a	1.40981	0.113162
Rfc1	-0.404703	0.113213
2510009E07Rik	-0.749011	0.113233
Morc3	-0.375903	0.113246
P2ry6	3.45578	0.113246
Slit3	5.54568	0.113246
Ddx3x	-0.302522	0.113258
Nars2	-0.759793	0.113258
Patj	-0.386626	0.113407
Tmem51	1.53041	0.113479
Smad7	0.33208	0.113626
Tshz3	-1.82304	0.113737
Slc46a1	-2.73788	0.114038
Pten	-0.345942	0.114622
Luc7l3	-0.357154	0.114622
Polr1e	-0.521297	0.114622
Batf	0.452863	0.114622
Raph1	0.56586	0.114664
Eno1	0.314373	0.114753
Gm2974	6.70047	0.115157
Cd69	-0.54452	0.115623
Tmem156	-0.569146	0.116196
Tbcb	0.392119	0.116443
Ppp4r3b	-0.319334	0.116443
Dph6	-0.730026	0.116477
Gm11598	6.20934	0.116691
Trav14-3	-1.03806	0.116713
C6	-1.82042	0.117051
Mfsd13a	0.914133	0.117051
Rnf32	2.14433	0.117051
Stk26	-0.352096	0.117051
Cysltr2	0.860614	0.117051
Gm15753	1.03664	0.117051
Gm29666	-5.33316	0.117051
Galnt18	3.30232	0.117074
Grk6	-0.249869	0.117074
Gm7701	-5.94185	0.117074
Susd4	-1.52834	0.11732
Gm14148	-6.00688	0.117435
Gls	-0.298515	0.117489
Gm27646	0.634574	0.118082
Itga1	1.55609	0.118413
Fbxo39	5.54567	0.118466
Ccdc15	-1.04403	0.11858
Gm26524	1.00973	0.11858
Ifi208	-0.395294	0.118764
Hsp90b1	0.356765	0.118846
Mmp14	-1.10486	0.118867
Fkbp11	-5.67183	0.118867
Gm22123	-1.55121	0.118867
Gm43434	-1.61246	0.119214
Siglech	5.54567	0.119228
Sdf4	0.263786	0.11926
Plagl1	0.883629	0.119305
Rnpep	0.329852	0.119305
Exosc7	-0.434173	0.119444
Abcb1a	0.443792	0.119688
Exoc7	0.379515	0.119948
Plxna3	-1.01513	0.119958
Adora2a	0.469478	0.120072
Ppp1r9a	-6.01068	0.120977
Flii	0.250343	0.121433
Tsc22d1	-0.511528	0.121867
Gps1	-0.373077	0.122053
Dleu7	-4.74535	0.122188
Mir130c	-6.01068	0.122334
Ube2d-ps	-0.653842	0.123464
Elk3	0.309659	0.123495
B4galt5	0.40835	0.123508
Ppp2r1b	-0.408305	0.123639
Otud1	-0.574357	0.123639
Aoc3	5.54566	0.123686
Gm17055	3.45588	0.123698
Pik3cd	0.252387	0.123708
Gmnn	0.80133	0.12375
Tfam	-0.380195	0.12375
Pafah1b3	0.658872	0.12375
Ampd3	-0.619729	0.124458
Trp53	-0.390794	0.124509
Gm6034	-5.94183	0.124701
Dtymk	-0.467372	0.124774
Iglon5	3.5806	0.125014
Sgpp1	-0.366228	0.125216
Igf2r	-0.271534	0.125224
Xylt1	-0.480453	0.125224
Agps	-0.42079	0.125224
Il15ra	0.783998	0.125484
Slc43a3	0.89363	0.125484
Ascc1	-0.371534	0.125484
Zc3hav1	0.235393	0.125592
Cxcl13	-5.94184	0.125631
Mthfd1	-0.393786	0.125635
Mettl21c	-6.1725	0.125663
Nxpe4	0.818295	0.125898
AC122408.2	5.71616	0.126189
Gramd3	0.406702	0.126199
Gfod2	-0.75694	0.126199
Hk3	1.45052	0.126199
B130034C11Rik	-4.74535	0.126199
Fndc7	2.30579	0.1267
Gprasp1	-0.388146	0.12694
Nop58	-0.320616	0.127459
S100a13	0.415182	0.127546
Ptpre	-0.360812	0.127781
Fasl	0.60578	0.127963
5830408C22Rik	0.545612	0.128114
AC125206.3	5.04894	0.128114
Dll1	3.03289	0.128348
Slc30a1	-0.601438	0.12867
Qtrt1	-0.629259	0.128687
Usp24	-0.470532	0.128893
Tbrg1	0.25836	0.128968
Pced1b	0.316229	0.129002
Erbb3	0.637543	0.129513
Uqcrfs1	0.302661	0.1297
Rtp4	0.37521	0.129767
Gm26522	-6.17249	0.130241
Ank3	2.63145	0.130351
Aldh9a1	-0.350086	0.130417
Agfg1	-0.238674	0.130448
Cep55	1.19415	0.130489
Fars2	-0.304904	0.130792
Sla2	0.310337	0.130792
Acsl3	-0.93778	0.130851
Stk38l	-0.991211	0.130915
Ireb2	-0.377698	0.130915
Smim3	1.69076	0.130915
Gm12715	0.710534	0.130915
A330009N23Rik	2.98315	0.130915
Pomk	-0.668165	0.130993
Gm26819	0.35999	0.131338
Gm37174	-5.22837	0.131338
Plce1	5.54565	0.131582
B430306N03Rik	-0.915957	0.131848
Spred2	-0.436154	0.131953
Gm13305	-6.01068	0.132146
Slc4a7	0.308698	0.132152
Prg3	-5.94183	0.132224
Limch1	2.08502	0.132544
Snx16	1.1999	0.132757
Ogfr	0.335662	0.132992
Gm15503	-1.23213	0.133329
Slc25a33	0.799218	0.133377
Tlr6	0.551946	0.133462
Tmprss4	1.44562	0.133753
Dusp16	0.919508	0.133907
Cmas	0.353093	0.133907
Zfp62	-0.444041	0.133907
Snord52	-6.00687	0.133907
Gm38182	0.951405	0.134002
Slc19a2	-1.02309	0.134004
Skap1	-0.251916	0.134004
Cox5a	0.330794	0.134356
Gm22175	0.999247	0.13469
Zfp512b	-0.471758	0.135737
Tmem167	-0.37699	0.135737
Dennd4a	0.571933	0.135738
Stat3	0.26117	0.135833
Trdv2-2	-2.22575	0.135833
2410006H16Rik	0.408882	0.135833
Atic	-0.328948	0.135952
Gar1	-0.501903	0.135952
Bcl7c	0.506719	0.135952
Chil1	1.44997	0.135952
Mapk9	0.283038	0.136174
Tnks	-0.416611	0.137059
Rd3	1.85917	0.137322
Upp1	3.95839	0.137354
Fuca1	0.429262	0.137354
1810041H14Rik	1.32141	0.137354
Gm43031	-6.01069	0.137354
Shq1	-0.798494	0.137482
Gm17764	-1.11686	0.137642
Dse	-0.774983	0.137768
Stag1	-0.383051	0.138008
Gm5424	0.663233	0.138304
Rbm42	0.29652	0.138322
Ctu1	-0.564911	0.138322
Efhd2	0.395545	0.138556
Tspan7	1.98087	0.138809
Prx	1.73085	0.138817
Tex15	2.05753	0.138822
Gm14719	2.15338	0.138822
Cand1	-0.281965	0.139125
Kcnk3	5.92144	0.139125
Slfn5os	-0.533728	0.139125
Zfp493	-1.22908	0.139125
AC157650.1	-6.43273	0.139183
Cables1	1.20964	0.139342
Irf7	0.379664	0.139651
Iffo2	-0.337981	0.139753
Asns	-0.934041	0.139813
Msl2	-0.257849	0.139813
Cenpb	0.346506	0.139813
Yipf3	0.270755	0.139813
Bphl	-0.589411	0.139815
Rbm4	-0.436067	0.139964
Frmd6	-0.433178	0.140459
Htatip2	0.454263	0.140475
Papss1	-0.42643	0.140503
Galnt6	-0.281597	0.140503
4930483J18Rik	5.54563	0.140503
Sbno1	-0.298864	0.140929
Kpna3	-0.351401	0.141001
Timm9	-0.625166	0.141042
Hs3st1	5.92144	0.141042
Klhl42	-0.61368	0.141395
Wnk4	-3.26445	0.141602
Btc	-5.75437	0.141916
Nipa2	0.402986	0.142007
Ldb2	6.4482	0.142181
Pigw	-0.837602	0.142181
Als2	0.428162	0.142235
Gm45753	0.820323	0.142235
Igkv8-18	-6.71149	0.142235
Pnpla7	0.335154	0.142325
Ing5	-0.429697	0.142349
Lipa	-0.363174	0.142418
Adipor1	0.309212	0.142418
Bhlhb9	-0.468919	0.142418
Rnf144b	1.79659	0.142626
Mtss1	-0.457172	0.142686
Cntd1	0.361927	0.142686
Pitpnc1	-0.289016	0.142728
Gm10558	5.54562	0.143024
Ccr1	3.58075	0.143202
Nrn1	-0.432404	0.14324
Gm45464	0.352804	0.143316
Gm6944	6.20931	0.143485
[truncated: 18,357 more rows]

## Sheet: TconvF1 CD70Tg_vs_TconvF1
Gene Name	log2FoldChange	padj
Nkg7	3.65386	3.2542e-98
Plek	4.38783	3.2542e-98
Eomes	3.29509	7.67352e-84
S100a4	2.81012	1.23403e-82
Gm42674	2.80603	1.66947e-79
Ms4a6c	2.82404	4.92562e-71
Serpina3g	3.50537	3.84595e-70
Entpd1	3.28682	3.28843e-65
Adgrg1	5.88101	6.9396e-61
Hip1	3.97985	2.33905e-60
Eno1b	-6.79991	1.67229e-59
Gzmb	5.04312	8.13343e-56
Bhlhe40	3.90011	3.41441e-54
Ccr5	3.62167	6.88108e-54
Gm26825	4.16684	6.71405e-51
Gm15459	4.16684	6.71405e-51
Havcr2	6.28095	1.30045e-47
Chst11	4.4382	6.1307e-47
Chsy1	2.85763	3.11751e-46
Gm4951	4.29904	3.14525e-44
Gbp2	1.94728	2.17845e-43
Baiap3	3.22361	9.29769e-43
Runx2	3.68295	2.96615e-41
Osbpl3	2.99169	1.52328e-40
S100a6	1.79213	5.54945e-40
Chst2	2.45965	8.88121e-40
Adam19	1.83626	2.04194e-35
Fgl2	2.60642	3.91673e-35
Cx3cr1	4.34881	1.36428e-34
AW112010	1.34122	2.33383e-34
Gas7	5.82272	1.17661e-33
Gbp3	1.92341	2.96646e-32
Nr4a2	4.44518	4.48879e-32
Gbp10	2.1766	2.48566e-31
Cd38	2.97171	2.19586e-30
Pdgfb	4.50139	8.40106e-29
Lgals3	3.19479	8.40106e-29
Prdm1	2.01863	9.11571e-29
H2-Q6	1.42177	1.29471e-28
Lilr4b	5.57603	1.29471e-28
Ccl3	8.91312	3.47406e-28
Myo1f	2.15955	1.01127e-27
Iigp1	1.79752	2.55772e-27
Arrdc4	2.41612	2.57192e-26
Il10ra	1.58556	4.3865e-26
Igtp	1.3995	1.34283e-25
Mir6381	2.05088	1.54012e-25
Lilrb4a	5.01394	2.63811e-25
Fam129a	1.77139	1.61369e-24
Gbp4	1.24318	5.28215e-24
0610040F04Rik	3.77927	7.79234e-24
Map6	2.45861	3.81463e-23
Cdk6	1.5993	4.59102e-23
Gm4070	2.58797	4.66952e-23
Gm43302	1.21778	7.35207e-23
Cd8a	4.56887	8.58007e-23
Gm12250	1.42247	2.16458e-22
Lamc1	2.07946	5.2198e-22
2900026A02Rik	2.49158	5.2198e-22
Casp1	2.6915	6.99124e-22
Cd274	1.35844	6.87055e-21
Gm16033	1.99546	9.25676e-21
Ncald	4.83078	1.05783e-20
Gcg	6.75397	1.99874e-20
Serpina3f	3.39647	4.32482e-20
Anxa2	1.63901	4.84633e-20
Nfkb1	0.976791	4.92172e-20
Ifng	3.91852	5.03497e-20
Il1rl1	3.10132	5.73743e-20
Ret	4.84594	1.00276e-19
Adap1	2.46051	2.28294e-19
Prf1	1.28228	3.45737e-19
Ccl5	4.27496	5.875e-19
Penk	2.54689	9.29577e-19
Zcchc18	2.05655	1.47496e-18
Gbp6	1.08847	1.47496e-18
Il12rb1	1.94425	2.01956e-18
Icam1	1.49151	3.17916e-18
Sytl3	3.14339	4.57055e-18
Pim1	0.873461	4.77865e-18
Stk32c	4.55027	5.74898e-18
Pmaip1	2.87248	1.56041e-17
Rap1gap2	2.45713	2.20238e-17
Gm16034	1.98086	2.41104e-17
Rora	1.61352	2.84722e-17
Gm12185	1.24397	3.7471e-17
Pik3ap1	3.2616	1.12349e-16
Itgae	1.74057	1.21291e-16
Il2rb	0.996043	1.41921e-16
Rgs1	2.14028	4.15269e-16
Ifngr1	0.994862	5.43781e-16
Tgtp1	1.1238	1.38838e-15
Nlrc5	0.964282	2.39528e-15
Irgm2	1.21493	3.11108e-15
Gem	3.10669	3.89983e-15
Igkc	2.22503	4.29637e-15
Gbp5	1.52671	5.49662e-15
Gvin1	2.05293	6.18921e-15
Casp3	1.5007	9.07487e-15
Gm37387	2.04524	1.41352e-14
Abcb1a	1.52543	1.62829e-14
Ccr2	2.22904	1.9214e-14
Gimap7	1.05649	2.44065e-14
Atp2b4	1.87007	2.52042e-14
Ikzf3	0.842311	2.65518e-14
Gm33460	3.07679	5.65741e-14
Stat1	0.950017	6.3189e-14
Setbp1	3.65788	7.0189e-14
Itgad	2.818	7.0189e-14
Kif13b	1.14825	8.00993e-14
Themis2	2.70247	9.84808e-14
Casp4	2.3485	1.04878e-13
Nod1	1.30761	1.1787e-13
Pvrig	2.87732	1.2288e-13
Cxcr3	1.21145	1.24276e-13
Tnfrsf1b	1.10078	1.2738e-13
Gbp7	1.30292	1.39186e-13
Itga4	1.00766	1.45495e-13
Atxn1	1.61271	1.45495e-13
Tgtp2	0.963427	1.66415e-13
BE692007	1.53929	1.74327e-13
Enpp6	6.18003	1.80149e-13
Cst7	1.4258	3.31016e-13
Ctla2a	2.6735	3.62413e-13
Gm28177	0.909881	3.88973e-13
Pglyrp1	1.48885	4.59049e-13
H2-Q5	1.00242	5.36207e-13
Traf1	0.827612	6.06218e-13
Arsb	1.24299	6.10715e-13
Myadm	2.13969	9.87603e-13
Ttbk1	2.49572	1.37936e-12
Rnf19b	1.06766	1.48551e-12
Wdr95	5.94342	1.54218e-12
Bspry	2.86799	1.81482e-12
Acsbg1	1.69635	2.07946e-12
Kcnip3	6.34464	3.5276e-12
Gna15	2.30137	3.7046e-12
Slc22a15	1.72454	4.7902e-12
Ifit1bl1	0.883605	5.80047e-12
Lax1	0.936737	5.94778e-12
Gm26885	0.954631	6.43475e-12
Tap1	0.730815	6.59767e-12
Slc27a4	1.17597	7.22288e-12
Ttc28	-1.44904	7.44149e-12
Pkdcc	3.91817	7.91807e-12
Adam8	3.07527	1.21693e-11
Lgalsl	2.35349	1.21693e-11
Nbeal2	1.08565	1.28818e-11
Pcdhgc3	1.73106	1.60197e-11
Slc15a3	2.4337	2.04928e-11
Mdfic	1.15654	2.38173e-11
Cd83	-1.70932	2.53776e-11
Apaf1	1.0206	2.95992e-11
Ube2l6	1.92989	3.37108e-11
St14	2.41566	3.6217e-11
Cobll1	2.00041	3.91205e-11
Gm4841	1.81659	4.80572e-11
Camk2n1	3.30185	7.73732e-11
AU020206	0.936815	7.95956e-11
Csf1	2.19846	8.52549e-11
Esm1	3.82789	9.73999e-11
Klrg1	3.62884	1.11313e-10
Podnl1	1.88042	1.11678e-10
Ica1	3.91074	1.27287e-10
Smpdl3b	3.38868	1.54183e-10
Farp1	2.0317	2.45557e-10
Gm11532	-1.93818	2.62232e-10
Ttc39b	0.929181	3.97596e-10
Ncf1	2.1612	4.14966e-10
Mxd1	0.961563	4.99399e-10
Sp6	-1.91709	5.00995e-10
Ccl4	9.33599	5.46239e-10
Selenon	1.77813	6.44009e-10
Dtx1	-0.91221	6.54169e-10
Syt11	1.18201	6.99682e-10
Ramp1	-1.27702	1.07015e-09
Ephx1	-1.04427	1.31602e-09
Tnfaip3	0.776913	1.60654e-09
Chdh	-2.6279	1.8499e-09
Il18r1	1.24013	2.08821e-09
Ifitm2	3.04686	2.48105e-09
Ildr1	1.82295	2.55526e-09
Eea1	1.16364	2.60124e-09
Ddit4	-1.39565	3.00052e-09
Acot7	1.45225	3.04139e-09
Igkj1	3.52718	3.12214e-09
Tnip3	4.08348	3.34246e-09
Gm26527	1.12059	4.15454e-09
Acvrl1	-1.24209	4.17648e-09
Agpat4	1.99852	5.17202e-09
Itgb1	0.834248	5.40402e-09
Nfkb2	0.957796	5.82614e-09
Id3	-0.912557	5.95235e-09
Apobec3	0.848173	6.08251e-09
Ccrl2	1.96353	6.43306e-09
Dusp4	1.56471	6.50928e-09
Cables1	3.82179	6.75615e-09
Plscr1	2.05878	7.70484e-09
Rbl2	0.783024	8.08478e-09
Gm43802	1.2921	8.16094e-09
Cd68	2.03582	8.70188e-09
Gprin3	1.59945	8.72165e-09
S100a11	0.739694	8.901e-09
Il1r2	1.99369	1.16866e-08
Coro2a	1.28963	1.1728e-08
F2r	1.06109	1.86566e-08
Car5b	2.35668	2.01509e-08
Rgs12	1.71238	2.23635e-08
Kcnk5	2.60465	2.40733e-08
Clgn	5.69908	2.51362e-08
Rnf157	1.42658	3.33395e-08
Samhd1	0.616354	3.64139e-08
Srgap3	2.63184	3.87683e-08
Rgs10	-0.748663	3.91272e-08
Parp14	0.668276	3.9283e-08
BC037039	2.9999	4.04029e-08
Prr13	0.76383	4.24953e-08
Slc4a7	0.810579	4.28103e-08
Vps54	0.888353	4.73083e-08
Gm28513	2.98994	4.74943e-08
Dapk2	4.05399	5.10455e-08
Cd101	1.2319	5.28571e-08
C1qtnf6	1.61599	5.69082e-08
Rnf144a	-1.30292	6.32829e-08
Dapl1	-1.44605	6.55762e-08
Dusp2	-0.644008	6.66164e-08
Serpinb6b	1.62137	6.66306e-08
Tapbpl	0.898631	6.77716e-08
Gzma	2.95526	7.87976e-08
Spp1	4.43977	8.26046e-08
Emp1	2.10159	8.56614e-08
Irf1	0.891161	9.63556e-08
Gm6637	2.21798	9.74542e-08
Ncmap	-1.6378	1.04639e-07
Runx3	0.652941	1.22477e-07
Sema7a	2.31709	1.24788e-07
Slc25a24	1.14488	1.3968e-07
Lgals1	0.788135	1.3968e-07
Trp53i11	0.786223	1.3968e-07
Xdh	1.3724	1.48131e-07
Tnfsf10	0.941025	1.52476e-07
Rpa2	1.10414	1.52843e-07
Zdhhc2	1.21866	1.52843e-07
Trps1	1.33133	1.80607e-07
Dock5	2.09782	1.80607e-07
Dennd5a	1.04471	2.03799e-07
Apobec2	2.14724	2.03799e-07
Glrx	1.21686	2.15001e-07
Timp2	-0.998664	2.15413e-07
Susd2	2.00455	2.23723e-07
Clic4	1.02058	2.23723e-07
Itgal	0.553715	2.2654e-07
Slc37a2	2.08312	2.38771e-07
A530040E14Rik	1.98819	2.93106e-07
Gm45717	3.07746	2.95931e-07
Rgcc	-1.407	2.99498e-07
H2-T22	0.534443	3.08681e-07
Mir5107	1.84115	3.623e-07
Sp140	1.02179	3.66063e-07
Gpx1	-0.814569	3.85058e-07
Irf8	1.25318	4.26379e-07
Sytl2	1.35068	4.35925e-07
Rnf216	0.948722	4.55116e-07
Gm5815	-4.70505	4.63481e-07
H2-Q7	0.511534	4.6739e-07
Id2	0.893632	5.60099e-07
H2-DMa	0.90043	5.67368e-07
Kremen2	1.64431	5.91144e-07
Dnase1l3	1.81446	6.10202e-07
Rln3	-1.82861	6.10202e-07
Kif5c	1.99945	7.1014e-07
Tspan3	1.23304	7.39459e-07
Fut7	2.28677	7.41407e-07
Aldh2	-1.02488	7.57272e-07
Prc1	1.5087	7.79767e-07
Il18rap	1.87361	8.09851e-07
Gbp8	0.880405	8.54369e-07
Dscam	5.17834	8.54369e-07
Furin	1.32195	8.61799e-07
Sorl1	0.785499	1.07362e-06
Tk1	1.63625	1.09169e-06
Klrb1c	-2.57682	1.11691e-06
B3gnt5	1.54275	1.26621e-06
Cerkl	0.883574	1.26621e-06
Trex1	0.964314	1.45382e-06
Ehd1	1.16452	1.58882e-06
Nhsl2	2.69128	1.58882e-06
Crmp1	1.47306	1.6138e-06
Tmem140	1.32033	1.62785e-06
Gm26827	3.19962	1.70934e-06
Glipr2	0.86415	1.71662e-06
Gm45464	0.817564	1.72013e-06
Pou2af1	-1.82519	1.76223e-06
Irgm1	0.736549	2.06263e-06
Stra6	-1.8764	2.0894e-06
Igflr1	-0.805089	2.21143e-06
Lrrk1	1.92029	2.33159e-06
Trbv29	-1.09739	2.42114e-06
Nsmaf	0.797879	2.44205e-06
Serpinb1a	3.25169	2.47105e-06
Cysltr2	1.98912	2.48457e-06
Nccrp1	4.48624	2.67676e-06
Abcc1	0.729073	2.69213e-06
Gpr68	0.901604	2.79806e-06
St3gal1	-0.665369	2.8666e-06
Heatr9	4.64182	3.08224e-06
Pcdhgc4	1.27684	3.20698e-06
Ccnb2	1.62115	3.23877e-06
H2-Q4	0.514806	3.7694e-06
Il10	4.84346	3.77793e-06
Gm4956	-1.26713	3.9456e-06
Cdc25b	0.677911	3.98613e-06
Gm18852	2.82349	3.99031e-06
Sdcbp2	1.27131	4.16287e-06
Slc39a4	1.22962	4.22494e-06
Tlr6	1.19875	4.82295e-06
Rbm38	-0.561999	5.01467e-06
Gnptab	0.819484	5.44445e-06
Coch	3.24121	5.77581e-06
Arap2	0.900957	5.91357e-06
Serpinb9	1.02609	5.9901e-06
Slamf7	1.62267	6.01232e-06
Efhd2	0.847393	6.35487e-06
Tuba4a	-0.746547	6.62505e-06
Zbp1	0.634385	7.15612e-06
Pdlim4	-1.31509	7.28334e-06
Rcn1	1.10178	7.29173e-06
Cish	0.765775	7.29173e-06
Tesc	-0.771384	7.43138e-06
Itm2a	-0.781544	8.24858e-06
Izumo1r	-0.673597	9.18019e-06
Rgs16	3.14813	9.2828e-06
Alcam	1.43537	9.8541e-06
Tox	0.714346	1.02442e-05
Top2a	1.20012	1.10354e-05
2010111I01Rik	0.842636	1.15463e-05
Stambpl1	-0.684228	1.15463e-05
Trf	-1.43133	1.20744e-05
Anxa4	1.71397	1.26698e-05
Il15ra	1.63916	1.28266e-05
Tbc1d30	0.92759	1.32131e-05
Ifi47	0.57657	1.34693e-05
Ebi3	2.67072	1.36141e-05
Pcdhgc5	1.2196	1.37857e-05
Tmem163	2.60686	1.37968e-05
Ncf4	0.684549	1.42657e-05
N4bp1	0.631229	1.45482e-05
H2-T23	0.456667	1.46721e-05
Pcyt1b	2.58847	1.56598e-05
Dtx3l	0.510892	1.58097e-05
Gbp11	2.02827	1.61651e-05
Slc2a3	0.694438	1.63671e-05
Naip2	1.31176	1.63671e-05
Gm45062	0.593453	1.67404e-05
Hapln1	6.12982	1.7009e-05
Gm17334	0.926993	1.75136e-05
Pdcd4	-0.731279	1.75622e-05
Lime1	0.597729	1.83564e-05
Itga1	2.85903	1.93456e-05
Paqr4	1.34105	1.98395e-05
Lysmd2	1.38021	2.04129e-05
Plekhb2	0.703261	2.08238e-05
Pcdhgb8	1.21025	2.13525e-05
Tm6sf1	1.07814	2.16073e-05
Pcdhga11	1.21537	2.16984e-05
Kif11	1.55614	2.22005e-05
Pcdhgb6	1.1005	2.3827e-05
Pcdhga6	1.20685	2.44788e-05
Il18bp	1.55231	2.47934e-05
Pcdhga8	1.2037	2.53576e-05
Pcdhga3	1.20392	2.53576e-05
Adrb1	4.11127	2.60779e-05
Ier3	3.15886	2.64426e-05
Pcdhga9	1.20685	2.6502e-05
Kcnk6	1.47904	2.669e-05
Mapk8ip1	2.46258	2.72958e-05
Pcdhga1	1.20241	2.7584e-05
Kctd17	1.21929	2.78721e-05
Ralgds	0.758417	2.90913e-05
Rom1	1.38665	2.92373e-05
Pcdhga2	1.1973	2.92373e-05
Nab2	-0.69726	2.94912e-05
Pcdhga5	1.19102	2.94912e-05
Ociad2	3.80267	2.9694e-05
Metrnl	2.78959	3.13043e-05
Cd200r4	2.16131	3.13106e-05
Litaf	1.34913	3.1942e-05
Scin	3.484	3.19936e-05
Ptms	0.599019	3.30488e-05
Ppp1r14b	-0.736278	3.63024e-05
Ly6a	0.53444	3.63024e-05
Pcdhgb7	1.16645	3.75045e-05
Pcdhga10	1.15716	3.78096e-05
Pcdhgb1	1.19326	3.78096e-05
Rab19	0.909878	4.12473e-05
Myo10	-1.10415	4.4526e-05
Igfbp4	-0.842432	4.52731e-05
Myo1e	0.942353	4.61469e-05
Tg	2.53797	4.61924e-05
Tnfrsf4	1.08433	4.6493e-05
Pcdhga4	1.18482	4.6839e-05
Glcci1	0.58522	4.90396e-05
Gm28221	4.33968	4.93637e-05
Pcdhga7	1.17431	4.95391e-05
Mettl7a1	1.36765	5.00733e-05
Sh3pxd2a	-1.06314	5.38371e-05
Pcdhgb5	1.15125	5.38371e-05
Gng2	0.900529	5.38655e-05
Pcdhga12	1.15819	5.43337e-05
Prag1	-1.04977	5.60859e-05
Hopx	1.13553	5.76469e-05
Kif1b	0.586439	5.812e-05
Junos	2.28568	5.87237e-05
Nuak2	1.6293	6.18217e-05
1500009L16Rik	2.99489	6.36997e-05
Pcdhgb2	1.15864	6.36997e-05
Ccr8	1.09447	6.37442e-05
Wdr54	3.21596	6.42355e-05
Myo3b	1.59763	6.45603e-05
Psmb9	0.460702	6.53574e-05
Ttn	1.96522	6.6162e-05
Jdp2	1.91682	7.01222e-05
Gpr160	2.53382	7.14147e-05
Gfpt1	0.565908	7.14313e-05
Tmem2	1.38658	7.18541e-05
Ampd3	-1.18178	7.40641e-05
Angptl2	-1.9492	7.85793e-05
Il6ra	-0.666042	8.00728e-05
Rasgef1b	2.11249	8.07625e-05
5830416I19Rik	-1.81677	8.13245e-05
Fasl	1.00608	8.57409e-05
Fignl1	1.75693	8.59813e-05
Tbc1d2	2.62497	8.73553e-05
Gm15708	-1.02133	9.0053e-05
Cdkn1a	2.63473	9.36332e-05
Asns	-1.82173	9.57939e-05
Racgap1	0.969499	9.84017e-05
Samsn1	0.701126	0.00010063
Gbp9	0.494947	0.00010063
Arl5a	0.59078	0.00010063
Acaa2	-0.58692	0.00010063
Dkkl1	2.00619	0.000103032
Tspan32	-0.578795	0.000103375
Ttc39c	1.54562	0.000104199
Plk3	1.14167	0.000104199
Nme1	-0.563709	0.000111733
Tet1	-1.29448	0.000114126
Rreb1	-0.854061	0.000115363
Cxcr4	-1.13932	0.000116996
AL607105.1	1.33852	0.000118886
Socs3	1.02247	0.000121852
Mcm6	0.611017	0.000122136
Egr3	-0.932749	0.000122402
F730043M19Rik	1.38123	0.000128133
Batf	0.825839	0.000130134
Zbtb38	0.719038	0.00013251
Clspn	1.85298	0.000132985
Nsd2	0.767718	0.000136538
Lpin2	0.714998	0.000137906
Phlpp1	0.715671	0.000144747
Hmgn1	-0.540023	0.000145728
Acvr1b	-0.742263	0.000146599
Rasd2	5.11369	0.000146599
Gm17275	-0.713021	0.000146599
Ctla2b	2.76092	0.000149925
Ptpn13	1.30185	0.000150385
Dclk2	1.16872	0.000154798
Ctla4	0.758665	0.000159185
Nfkbiz	0.756369	0.000160436
Tnfrsf13b	-0.666648	0.000164306
Map2	2.67915	0.000171586
Il17rb	-3.25735	0.000171899
Zbtb7b	-0.478345	0.000171899
Pcdhgb4	1.12976	0.000171899
Cebpb	1.52263	0.000173739
Ksr1	0.761878	0.000177703
Aplp1	1.30994	0.000177782
Tap2	0.569875	0.000179333
Kcnj8	3.46189	0.000188788
Rtkn	4.28091	0.000190254
Snx10	1.27699	0.000191539
Zgpat	0.522146	0.000193058
Unc119b	0.646531	0.000195852
3110062M04Rik	1.10425	0.000197495
Birc5	1.56623	0.000210166
Etv6	0.863739	0.000215881
Myc	-0.562084	0.000218669
4931431B13Rik	2.72432	0.000225355
Bzw2	-0.638783	0.000227718
Abr	0.526493	0.000229434
Gm5801	-4.55358	0.000230226
Asb2	1.20625	0.000233361
Man2a1	0.503734	0.000238237
38231	2.25101	0.000244303
Tmbim1	1.40841	0.000246479
Ntrk3	-1.18445	0.000246479
Rras2	-0.736786	0.000247148
Gucd1	-0.553495	0.000251952
Ptpn4	0.869726	0.000256423
Itgb3	-0.617156	0.000262294
Gm5970	3.95953	0.00026681
E2f2	0.849508	0.000267185
Stat2	0.510337	0.000270854
Bcat2	-0.688365	0.000272287
2810474O19Rik	0.643061	0.000272287
Cebpa	-2.48842	0.000273514
Vars	0.564521	0.000281624
Mapre2	0.594525	0.000286803
Bend4	2.25627	0.00028729
Prr5l	2.43372	0.000289036
Snx9	1.06199	0.000292422
H2-M3	0.637149	0.000299005
Sla	0.494386	0.000306106
Gm42641	0.662593	0.000318813
Parp10	0.565572	0.000320016
Gzmk	4.29638	0.000330439
Bace2	3.62257	0.000335257
Pou6f1	0.669619	0.00034141
Slco2a1	1.76474	0.000341693
Nfkbia	0.501793	0.000341714
Prr11	2.11286	0.000353766
Nfkbie	0.655297	0.000354138
Pla2g16	0.552655	0.000354138
St6gal1	-0.694374	0.000357163
Hopxos	1.17424	0.00036051
H2-Oa	1.14322	0.000362516
Ppdpf	-0.508222	0.000371705
Rhob	1.03582	0.000376244
Stx11	1.269	0.00038943
Tespa1	-0.71054	0.000393328
Jup	-1.60224	0.000399448
Itga2	1.17904	0.000399992
A830012C17Rik	2.38627	0.000412881
Tbc1d16	-1.02748	0.000416373
Ccr6	1.13048	0.000416373
Sox4	-1.12309	0.00041921
Arhgap26	0.933674	0.000421175
Ampd1	-1.7242	0.000425166
Gpm6b	-1.69078	0.000436163
Gpr83	-1.02713	0.000439796
Vim	0.422292	0.000443071
Gm43791	1.99489	0.000444521
Ybx3	0.866186	0.000451487
Pqlc3	0.728688	0.000460285
Ndnf	2.43916	0.000465359
Lat2	2.49483	0.000466692
Gm44851	4.16494	0.000466961
Asap2	1.27264	0.000472771
Mgst2	-0.750353	0.000491806
Serp2	2.26621	0.000500921
Gm17041	0.774695	0.000508044
Rhoq	1.25717	0.00050873
Dusp7	-0.561238	0.00050873
Ifitm3	1.59726	0.000509544
Ttc27	-0.716015	0.000532619
E2f8	1.72317	0.000532619
Wipf3	3.82941	0.000538778
Ntng2	0.78572	0.000559473
Runx2os1	3.08692	0.000570077
Irf2	0.452472	0.000570267
Vsig10l	1.77962	0.000583418
S1pr5	3.80662	0.000589311
Nab1	0.626836	0.000602319
Adi1	-0.610569	0.00061526
Ube2c	1.45833	0.000617816
Inppl1	0.996963	0.000623816
Mical2	1.60293	0.00062435
Mmp14	-1.91283	0.000631548
Ms4a4b	-0.58634	0.00064471
C130026I21Rik	1.4721	0.000646769
Pacsin1	-0.601751	0.00065551
Carhsp1	0.880738	0.000669367
Cyp4v3	0.747684	0.000673737
Plac8	1.36379	0.000699518
Skap1	-0.426293	0.000699518
Syne3	0.92179	0.000731644
Cacnb3	1.80164	0.000734173
Ncapg	1.49867	0.000736419
Epcam	0.992785	0.00073874
Bcl9	-0.76743	0.000748366
Rnf167	-0.611672	0.000751167
Gm1966	0.624234	0.000765837
Prex1	0.476777	0.000775793
Sccpdh	-2.55682	0.000786199
Fancd2	2.06426	0.000786914
Cd69	-0.889272	0.000795992
Map3k5	0.626391	0.000796227
Gm13546	-1.91138	0.000798623
Ctsw	0.71197	0.000805608
Plekhf1	2.37675	0.000809869
Gbp2b	1.29091	0.000812433
Gm12216	1.25703	0.000823592
Gm16702	2.19031	0.000841046
Cd200	-0.658436	0.000852893
Fam124b	1.61095	0.000852893
Cnr2	-0.799606	0.000858474
Usp20	0.78922	0.00086012
Lad1	-1.09298	0.000878344
Rap2b	-0.571004	0.000884032
Gm33051	-0.67825	0.000908301
Phlpp2	1.14066	0.00091475
AA467197	4.396	0.00091656
Gfod1	0.92325	0.000917529
Tjp2	1.20853	0.000918274
Gm20496	0.424221	0.000925203
Cdk1	1.64561	0.000939321
Gm5541	2.40398	0.000968853
Lpxn	0.665488	0.000972094
Bmp7	0.89305	0.000977278
Klk8	-0.569962	0.000986245
Pim2	0.750873	0.00100781
Gpr55	1.15435	0.00101058
Foxo1	-0.54632	0.00102252
Igsf9b	1.8918	0.0010285
Tapbp	0.380506	0.00105356
Psmb10	0.447857	0.00106929
Itpripl2	1.16463	0.00109017
Ndrg2	-0.928012	0.00109213
Plxdc1	1.36784	0.00111577
AC153495.1	-1.84945	0.00111577
Prrc2b	0.468477	0.0011493
Ryk	1.49087	0.00116034
Insrr	6.54217	0.00118862
Wars	0.604907	0.00120803
6530402F18Rik	0.801881	0.0012228
Cbr1	-0.641215	0.00122417
Chaf1a	1.48475	0.00124293
Matk	-0.725442	0.00126303
F13a1	-2.0155	0.00133091
Gas2l1	2.08354	0.00134587
AC153498.1	-4.50951	0.0013485
Ern1	0.863611	0.00135715
Nsmce1	-0.658824	0.00138252
Eya2	-0.943472	0.00138603
Ogfrl1	1.93498	0.00138978
Tnfrsf1a	-0.562925	0.00138978
Srm	-0.703344	0.00141478
Jak3	0.675938	0.00141478
Susd4	-2.55212	0.00143106
AC131739.1	-1.80524	0.00145143
Gm14029	1.36903	0.00145857
Ndufa7	-0.517566	0.00145876
Phf11a	1.0437	0.00147136
Dtl	1.79971	0.00151675
Gm11131	0.434089	0.00153813
Lag3	3.11761	0.00154002
Stat3	0.422469	0.00162877
Tspan31	0.633111	0.00166745
B4galt4	1.8408	0.0016742
Ggact	-0.758972	0.00170451
Ehd4	0.912306	0.00176723
Ulbp1	1.17453	0.00183388
Ric1	0.689746	0.00183952
Pmepa1	0.704839	0.00184491
Lrrc8a	-0.620794	0.00186136
Nrn1	-0.832907	0.00189662
Ubald1	-0.472579	0.00191739
Grik5	-1.05783	0.00193458
Acadl	0.589639	0.00193458
Slc52a3	1.21591	0.00195633
Neb	2.15495	0.00211886
Rgs2	-0.714678	0.0021397
Parp9	0.434486	0.00219846
Ccnb1	1.55283	0.00225845
Galnt6	-0.445746	0.0024002
Espn	0.593344	0.00240535
Ifi203	0.590955	0.00243688
Lgmn	-0.696654	0.0024825
Scpep1	0.816669	0.00248668
Phc3	0.492306	0.00255591
Slc43a3	1.41459	0.00259924
Oasl2	1.00231	0.00259924
Bcl6	-0.934232	0.00261607
Tmem159	2.46793	0.00263249
Rbm47	2.86203	0.00263625
Foxp1	-0.555921	0.00264422
Peak1	0.530871	0.00269063
Perp	2.88989	0.00269622
Dennd4c	0.602209	0.00269622
Tigit	2.13896	0.00271068
Slc16a6	0.788567	0.00271078
2010300F17Rik	-0.471693	0.00271078
Gm16907	0.899172	0.00273655
Gm26669	-0.414348	0.00274498
Ccdc9	-0.663077	0.00275549
Gm38182	1.46765	0.00278299
Car2	1.11753	0.00278981
Rarg	0.633269	0.0028024
Cdc14a	0.726194	0.0028024
Btnl5-ps	5.9786	0.0028024
Gm30873	3.10091	0.00280462
Mid1ip1	0.831268	0.00280581
Enho	4.70255	0.00280581
Sh2d2a	0.35177	0.00286754
Hells	1.16636	0.00289094
Lamb3	1.06066	0.00290163
Tmco3	0.772509	0.00291343
Txn1	0.47312	0.00292091
Srf	-0.411981	0.00292841
Rrm2	1.01696	0.00300159
Cacna1i	3.31368	0.00300159
Plod2	2.07422	0.00306317
Gm15821	0.569934	0.00308533
Optn	1.92637	0.00308545
G0s2	-2.10314	0.00313682
Ptpn22	0.490204	0.00320181
Frmd4b	1.07104	0.00320451
Gm18853	2.42452	0.00327064
Trib1	0.872981	0.00327305
Epha3	3.38761	0.00328846
Acyp1	-0.90054	0.00329024
Apbb1	1.45258	0.00330763
Cdkn2a	4.10616	0.00336864
1700001O22Rik	2.28249	0.00339427
Trpm1	-1.47091	0.00340559
Ahnak	1.76031	0.00344792
H3f3a	-0.593928	0.00348466
Snx25	0.654415	0.00351632
Hif1a	0.585619	0.00355714
Khnyn	0.585091	0.00357211
Anxa6	0.38736	0.0035976
Unc93b1	0.78505	0.00364636
Aurkb	1.52403	0.00368615
9430038I01Rik	-1.15762	0.00372698
Tnfaip8l2	-0.45468	0.00375344
Rps6ka2	-1.22019	0.00380005
C330027C09Rik	1.57534	0.00386547
Cep170b	0.689891	0.00386547
Mfge8	-0.897322	0.00394126
Gtf2ird1	-0.938741	0.0039671
Ppp2r1b	-0.602753	0.00397892
Socs1	0.741878	0.00401018
Hip1r	0.566297	0.00402602
Macrod1	-0.800452	0.00406074
Tspoap1	2.00597	0.00414297
Phpt1	-0.678992	0.00416403
Msmo1	-0.665812	0.00423334
Hmgb2	0.479671	0.00423334
Nhp2	-0.549478	0.00424643
Nop58	-0.4764	0.00424643
Ifngr2	-0.641189	0.00425879
B930095G15Rik	1.91037	0.00426349
Adam9	1.03598	0.00426765
Pigx	-0.539331	0.00426968
Pde4d	0.567655	0.00429583
Erich3	3.45767	0.00434515
Gm15283	0.697918	0.00443175
Dbndd2	1.06576	0.00445397
Arhgap29	-1.35328	0.00450788
Pkp4	0.70911	0.00455933
Bub1	2.61368	0.00457646
Fcmr	-2.73259	0.00459427
Sptbn1	-0.445288	0.00463458
Hrh2	0.740215	0.00472843
Lpgat1	0.734925	0.00474226
Tuba1a	-0.53039	0.00478775
Gm11707	-0.958904	0.00479617
Rassf6	3.08576	0.00497209
H2-T10	0.491349	0.00501204
Sqor	-1.00281	0.00502872
Ltb4r1	2.39113	0.00502872
Cd7	0.655452	0.00506956
Adora2a	0.690434	0.00510449
Cdca3	1.13322	0.00510981
Cdca2	1.57033	0.00513972
Nop10	-0.577817	0.00514737
Rnpep	0.483194	0.00522465
Trav14d-3-dv8	-1.24721	0.00524084
Hpse	1.49095	0.00533969
Gm44511	-2.3499	0.00538835
Rinl	0.489772	0.00539393
Fntb	-0.545326	0.00540482
Gm17017	0.975083	0.00541555
Ift80	-0.658332	0.00546038
Btla	-0.661196	0.00549334
Zfp141	0.675052	0.00552401
Tmprss13	1.59164	0.00552612
Aim2	0.626514	0.00553462
Tanc1	-0.778029	0.00568
Ass1	-0.422161	0.00568
Epsti1	0.546158	0.00570432
Adgrd1	1.49384	0.00575828
Zfp608	-1.36736	0.00578048
Il6st	-0.626827	0.0058616
Celsr1	0.47718	0.00608655
Fam174b	-1.09476	0.00608655
Gm24022	-1.47508	0.00610972
Gm6472	-0.912591	0.00610972
Etfbkmt	0.745847	0.00612856
Pclaf	1.27785	0.00613014
Ms4a4c	0.885016	0.00616218
Gm16229	-0.738542	0.0061715
Trafd1	0.540111	0.006258
Ifit3	0.733377	0.00636171
Coro2b	-1.8706	0.00639492
Rab39b	2.28663	0.00643254
Ctsa	0.430328	0.00652776
Phlda3	1.69054	0.00652776
4930523C07Rik	-0.43017	0.00652776
F830016B08Rik	3.50512	0.00658432
Baz1a	0.440495	0.00663656
Rai14	2.8043	0.00665388
Serpina3h	3.6855	0.00665388
Ier3ip1	-0.554546	0.00670602
Hnrnpu	-0.328715	0.00670923
Cd5	-0.353718	0.00673823
Ctnnbip1	1.64572	0.00673823
Slc25a23	-0.779869	0.00674776
Abcg1	0.519602	0.00677439
Zfp36l1	-0.378419	0.00680099
Skida1	3.45656	0.00680099
Kdm6b	-0.536561	0.00680131
Psmb8	0.351499	0.00680485
Cyfip1	0.544361	0.00680793
Olfr56	0.600086	0.00684498
Gm11478	-0.88365	0.00684498
Tpx2	1.34997	0.0069495
Rnasel	0.530072	0.00701511
Ascl2	-5.37842	0.00707599
Myo1g	0.354335	0.00721907
Mamdc4	-0.671558	0.00722831
Vmp1	0.577016	0.00730039
Nlk	-0.459001	0.0073148
Mmp25	2.05234	0.007407
Cd74	1.68801	0.00741626
Uhrf1	1.0768	0.00750074
Gm14453	-0.543115	0.00757098
Lsr	1.32171	0.00764217
Enpp1	0.815949	0.00764217
Sesn1	-0.797317	0.00766562
Fam212b	-1.04949	0.00767624
Pccb	-0.634928	0.00781738
Cxcr6	1.77261	0.00781738
Rara	-0.417791	0.0078826
Rbbp8	0.934416	0.0078826
1110032F04Rik	-0.848538	0.00789743
Gm9794	-0.84942	0.00802567
Birc3	0.438371	0.00810811
Mocos	1.30318	0.00810811
Gm6277	2.73959	0.00810811
Rpl10a-ps1	-0.819634	0.00832866
Evl	-0.394772	0.00834852
H2-Ke6	-0.494486	0.00836683
Rflnb	-0.690096	0.00844953
Ssh1	0.439586	0.00846886
Lig1	0.661158	0.00859927
Sgk1	-0.628257	0.00862176
Oxct1	-0.466202	0.00890019
Dusp14	2.07078	0.00893644
Pdcd1	1.86409	0.00894731
Mybl2	1.60009	0.00897827
Galnt10	-0.432787	0.00902917
Mid2	2.4488	0.00902945
Kat2b	0.532955	0.00902945
Rhoh	-0.379792	0.00902945
Faah	0.507532	0.0090372
Churc1	-0.650471	0.00907102
Ccnd2	-0.456066	0.00907961
Ifit3b	0.910561	0.00907961
Rcbtb1	-0.484094	0.00914239
Insl6	1.06164	0.00925892
Whrn	0.957053	0.00933027
Gm20390	-0.42386	0.00933027
Drap1	-0.440275	0.00952778
Bub1b	1.03869	0.00955189
Reep3	0.463258	0.00955204
Lmnb1	0.558489	0.00965191
Tubb4b	-0.493017	0.00966359
Cers4	0.597139	0.0096774
Ccr9	-1.00413	0.0096774
Pstpip1	0.52552	0.0096774
Arhgef5	1.32089	0.00971553
Pik3cd	0.345413	0.00978569
Rhobtb2	-0.426332	0.00993633
Pik3r1	-0.542359	0.00994819
Hsdl1	-0.424766	0.0101416
Itga9	-1.39185	0.0101416
1500011K16Rik	-0.897072	0.0102791
Pik3r2	-0.608955	0.010287
Miat	5.62058	0.0103243
Sema4f	-0.597125	0.0104488
Atcay	0.905607	0.0104512
Kcnn4	-0.377562	0.0104512
Nr4a1	-0.658312	0.0104695
Nucb1	0.393101	0.0105139
Mospd3	-0.581862	0.0106496
Sh2b1	0.541072	0.0107205
Hsp90b1	0.482087	0.0107983
Ppp1r12a	0.449033	0.0109762
Rpl22l1	-0.635475	0.0109762
Gm10073	-0.953837	0.0111016
Mrc2	2.5389	0.011113
Itgax	1.84256	0.0111292
Gm28035	-0.565683	0.0111375
2210011C24Rik	3.00614	0.0111484
Gm20402	-0.585175	0.011175
Itpk1	0.559342	0.011199
Gm4366	-0.962546	0.011199
Adcy3	0.481487	0.0112575
Nek2	1.68883	0.0112731
St3gal6	1.04057	0.0115355
Tmco4	0.490706	0.0115355
Tnik	-0.390378	0.0116298
Casp7	0.725047	0.0116341
Inf2	0.532951	0.0117006
1810014B01Rik	0.494168	0.0117417
Itgam	-1.03434	0.0118529
Myo1c	0.62957	0.0118831
Pogk	0.535508	0.0118866
Slamf1	0.748525	0.0119475
Ncoa1	0.448901	0.0119475
Trerf1	0.736382	0.0119548
Gm14085	0.620481	0.0119548
Hes5	-3.76456	0.0119875
Odc1	0.605136	0.0121698
AC124744.2	1.12799	0.0121698
Gsn	-0.49708	0.0121986
Vax2	3.85193	0.0121986
Usp48	0.533497	0.0121988
Syngr3	2.59906	0.0123384
Notch1	0.39187	0.0123469
Ptpn9	0.555146	0.0124237
Gm17040	0.94923	0.0124237
Tnfrsf9	0.463471	0.0124269
Eif4e3	0.587756	0.0124403
Sun1	0.491776	0.0124754
Nudt4	0.518852	0.0125235
Tns2	1.84135	0.0125235
Eps8l1	-0.87011	0.0125467
Max	-0.382636	0.0125983
BC064078	0.970252	0.0125983
Ptpn6	-0.415903	0.0127329
Nfam1	-2.01545	0.0127329
Atad2	0.591782	0.0127593
Il4ra	-0.493084	0.0128429
Smim3	2.00071	0.0128648
Bbs9	-0.677692	0.0129938
Gm36931	-0.568571	0.0131454
Aff3	-0.75731	0.0131574
Grcc10	-0.453109	0.0131574
Spn	0.311894	0.0133586
Mif4gd	0.576142	0.013514
Unc5cl	0.598666	0.013514
Kdm5b	-0.52426	0.0136579
Pak6	2.00063	0.0136579
Tbx21	1.06465	0.0136771
Aplp2	0.483261	0.0136891
Trp53	-0.51778	0.0136891
Stk10	-0.317111	0.0139808
Ticrr	1.5965	0.0139808
Eif4a1	-0.404086	0.0140393
Gm42778	-1.87772	0.0140397
Zc3h12d	0.471423	0.014054
4930562F07Rik	-0.457638	0.0141295
Cdca8	1.0026	0.0141904
Mpp6	-0.670888	0.0142481
Chst15	-0.816274	0.01425
5430427O19Rik	2.50937	0.0143542
Atp11b	-0.429462	0.0143682
Cdc20	0.926905	0.0145102
Cnih2	1.97189	0.0146598
Bcl2	0.427208	0.0147584
Emilin1	-1.05644	0.0148144
Apol10b	1.46729	0.0149182
Chst10	-0.548551	0.0149268
Cib2	2.08471	0.0149268
5033430I15Rik	2.06683	0.0149268
Casz1	1.03529	0.0149875
Cyp51	-0.657548	0.0150907
Prdm16	1.12704	0.0151941
Ide	0.423995	0.0151941
Cd244	2.51538	0.0152451
Gm16731	0.588756	0.0152499
E130308A19Rik	0.989049	0.0153186
Dbp	-0.682243	0.0154174
Strc	2.84403	0.0154686
Eif1b	-0.53208	0.0155199
Aqp9	-2.2499	0.015523
Nrp2	-1.7074	0.0155815
Lmo4	-0.805294	0.0155887
Nynrin	-1.87214	0.0157156
Midn	-0.453732	0.0159839
Gpatch4	-0.645488	0.0160602
D430019H16Rik	1.49432	0.0160602
Syp	-1.27604	0.0160916
Tmem64	-0.601727	0.0161033
Ecel1	-4.802	0.0161086
Ly6c2	0.95367	0.0164422
Thra	-0.675069	0.016573
Ehbp1l1	0.596876	0.0166853
Mfsd6	0.465213	0.0166853
Ryr1	1.80812	0.0167482
Sgk3	-0.66163	0.0168232
Naa30	-0.530547	0.0168232
Fcho1	0.446019	0.0170645
Mapk11	-0.605171	0.017165
Hspa4l	0.649437	0.0171831
Nckap5l	-0.577827	0.017265
Gm11802	0.770395	0.0174019
Tpst2	0.492927	0.017549
Gm14005	1.78967	0.017549
Sh2b3	-0.46753	0.0179336
Afmid	0.563088	0.0179681
Plxnc1	0.581153	0.0182964
Unc119	0.873293	0.01834
Tcirg1	0.775519	0.0187016
Cytip	-0.448082	0.0187016
Mki67	1.4986	0.0187363
Scly	0.492803	0.018744
Ankrd50	0.443129	0.018744
Mvp	0.539666	0.0188157
Apol7e	0.604845	0.0188157
Gcsam	4.59934	0.0188864
St6galnac6	1.44599	0.0189274
Abca7	0.348048	0.0191767
Fcna	-1.15715	0.0193633
Cd82	0.329854	0.0193633
Endod1	0.57444	0.0193633
Tnfaip8	-0.413747	0.0193942
Lipa	-0.47399	0.0196679
Add3	-0.388919	0.0196679
H2-Q2	-1.32071	0.0197035
Rasa1	0.464	0.0198794
Gfi1	0.780771	0.0199916
Lpin1	0.552547	0.0200122
Ppp2r5a	-0.419212	0.0200122
Nsg2	-0.38794	0.0200805
Stk39	0.655162	0.0201069
Rps16-ps2	-0.770064	0.0201506
Crbn	0.393945	0.0203553
Itih5	0.471288	0.0203808
Gabarapl1	0.818654	0.0204126
Bphl	-0.750726	0.0206748
Mccc1	-0.719892	0.020724
Rnf125	0.548882	0.0208191
Itgb2	0.318104	0.0208898
6330403K07Rik	1.07302	0.0208956
Carm1	-0.420354	0.0208956
Zbtb16	-2.53228	0.0208956
St6galnac4	0.642649	0.0210399
Frmd8	-0.324059	0.0210834
Tgfbr3	-0.682924	0.0210837
Ncapd2	0.513329	0.021102
Slc12a7	-0.443007	0.0211772
Gcnt1	1.53542	0.0211772
1810006J02Rik	-2.16797	0.0211772
5830405F06Rik	-0.510632	0.0211772
Pcgf2	1.35857	0.0213439
Gadd45a	-1.0397	0.0214456
Sntb2	0.672644	0.0214456
B3galt5	1.72367	0.0215492
Slc39a6	0.482797	0.0216445
B4galt6	2.47526	0.0216975
Socs2	0.743608	0.0217402
Golm1	0.541209	0.0219225
Hlf	2.13228	0.022
Rcc2	-0.351221	0.0226638
Gpr155	0.658424	0.0226638
Zbtb42	0.849449	0.0227706
Plekhg2	-0.40982	0.0228001
Srebf2	-0.400332	0.0229417
Lyz2	-0.653744	0.0233642
Jun	2.06727	0.0235625
Cdkn2b	4.81421	0.0237253
AC123935.1	1.81852	0.0239644
Cdc42ep3	0.594824	0.0240269
Mical1	0.498121	0.0241062
Ppid	-0.495575	0.0241062
Prps2	-0.440506	0.0241963
Ubd	3.19398	0.0241963
Ermp1	0.412183	0.0241963
Zfp36l2	-0.443279	0.0243857
Ccdc92	0.577246	0.0249101
Agpat3	0.377586	0.0249484
Epb41	0.345976	0.0249941
Dgat2	1.25953	0.0249941
Cdc6	1.26583	0.0253487
Nckap1	1.03107	0.0253487
Ssbp3	-0.399836	0.0254808
Dusp1	0.728657	0.0255162
Snn	-0.816335	0.025897
Ncs1	-2.96839	0.0259448
Ncaph	1.19089	0.025962
Il2ra	-0.650947	0.0260003
Ckb	-0.569429	0.0261977
Padi4	-1.88325	0.0263276
Tyk2	0.431284	0.0265314
Capn2	0.443664	0.0266335
Grk5	1.1053	0.0266447
Gm16559	-1.82047	0.0266802
Slc25a53	0.775553	0.0267152
Kcnq5	-1.08376	0.0267846
Clybl	-0.966919	0.0268633
Trim46	1.1315	0.0268633
Pde7a	0.551532	0.0272039
Myb	-0.744694	0.0272211
Dock9	0.566282	0.0272432
S100a10	0.385456	0.0279563
Arl4c	-0.365274	0.0280267
Isoc2a	-0.567424	0.0281178
Scrn3	-0.761411	0.0282834
Slfn5	-0.478219	0.028352
Mettl1	-0.879077	0.0284334
Gm16042	0.545291	0.0284926
Dlg4	-0.518998	0.0285491
Jak2	0.337449	0.0286331
Man1a	0.396253	0.0292486
Ubald2	0.527671	0.0292486
Mprip	0.454971	0.0293325
Tmem158	-1.17766	0.0293325
Chpf2	0.516722	0.0294896
Aida	0.43256	0.0297004
Gadd45g	1.50865	0.0297805
Gart	-0.456962	0.0297805
Tmem243	-0.605543	0.0297805
1600014C10Rik	0.343667	0.0299988
Cks2	0.860891	0.0300937
Slc16a5	-0.607782	0.0302804
Fah	1.18228	0.0303676
Gadd45b	0.832543	0.0303982
Igkj5	2.38054	0.0305009
Cd163	-2.0115	0.0305379
Gramd1b	0.398237	0.0305983
Filip1l	-0.778132	0.0306631
Wisp1	2.55396	0.0310906
2810403A07Rik	-0.456135	0.0312236
Crim1	0.521883	0.0314957
Nolc1	-0.433381	0.031525
Fbxw17	1.03508	0.0316336
Nfil3	1.00086	0.0316336
Ank3	3.45223	0.0317557
Dhrs7	0.461251	0.0319267
Gm42416	1.32413	0.0322494
Trub1	-0.723403	0.0322697
Arhgef12	0.516933	0.0327519
Mex3b	-0.755903	0.0329348
Rab37	-0.333122	0.0333503
Rhoc	0.986114	0.0334004
Atp10a	0.459815	0.033431
Tmem132a	1.91725	0.033845
Cyp2s1	0.696774	0.0339424
Arrdc3	0.691683	0.0339605
Rell1	-0.653199	0.0341986
Rnf144b	-2.35591	0.0343087
Anp32a	-0.409302	0.0343454
Gm42047	0.932762	0.0343454
Oas3	0.445976	0.0344302
Kif15	1.4181	0.0345595
Tfdp1	0.424126	0.0346959
Mib2	0.590375	0.0347139
Lef1	-0.474827	0.0347533
Mgrn1	-0.408793	0.0348073
Dcaf15	0.438105	0.0349305
AC153938.2	-1.88626	0.0350054
Atg16l2	0.549231	0.0354431
Mtss1	-0.560522	0.035565
Myo9b	0.372368	0.0356568
Rab43	0.370846	0.0359893
Mrc1	-1.29663	0.0360548
Pabpc1l	2.0388	0.0361158
Nt5dc1	-0.392885	0.0361581
Cecr6	-2.22187	0.0361767
Cxxc5	-1.84671	0.0363107
Hsd17b10	-0.430075	0.0363401
Gm15344	0.541246	0.0363401
Nrp1	0.485455	0.0363936
Tbkbp1	1.74946	0.0363936
Cdk2	-0.485585	0.0365551
Ap1s2	0.658975	0.0366994
Dnah7a	-2.38471	0.0368142
Skp1a	-0.433027	0.0368344
Togaram1	0.520376	0.0371867
Enpp5	0.815781	0.0373314
Plcb2	-0.421349	0.0378649
Nrgn	-1.92224	0.0378649
Snrpd2	-0.451332	0.038316
B430305J03Rik	-0.550316	0.038316
Ell2	1.06829	0.03846
Rpl7l1	-0.428558	0.03846
Gm10275	-0.694453	0.0385349
Satb1	-0.476085	0.0386179
Tacc3	0.866691	0.0386179
Erf	-0.535483	0.0386695
Irak2	0.540153	0.0387195
Ptprj	0.676565	0.0387215
Plekho2	0.452938	0.0388471
B3galt4	-0.449963	0.0388471
Qdpr	-0.388903	0.0389329
Gca	2.12061	0.0389329
Cd8b1	0.543396	0.0389329
Gm10076	-0.70182	0.0389329
Far1	0.469635	0.0395525
Fyn	0.330715	0.0397315
Cyfip2	0.264295	0.0397315
Gm30292	-2.43619	0.0397315
Tpcn1	-0.473868	0.039947
Cdip1	-0.485859	0.0400495
Banf1	-0.365554	0.0401148
Selenop	-0.533681	0.040133
Selenom	1.92132	0.040133
Dynll1	-0.363986	0.0401876
Ttyh3	-0.374893	0.0401876
Pltp	0.672688	0.0404054
Tgif1	0.668622	0.0404524
Pcbp1	-0.306013	0.0405784
Gm15964	-0.573599	0.0406344
2310031A07Rik	0.828305	0.040844
Selenow	-0.334015	0.040847
Gm43352	-0.461029	0.0410628
Insig1	-0.503771	0.0412547
Timm9	-0.746083	0.041348
Parp12	0.65454	0.0414023
Cdca4	-0.428119	0.0414023
Ckap2l	1.39165	0.0414023
Cdh13	-3.35715	0.0414999
Rasal1	-0.846356	0.0415199
Gm42809	-0.734717	0.0417182
AC129019.2	3.87297	0.0417236
Atp5e	-0.476328	0.0419433
Rbl1	0.425001	0.0419433
Myo6	0.630506	0.0419433
Mx1	1.04322	0.0421064
Als2	0.523457	0.0421642
Galnt3	2.2627	0.0422325
Zyx	0.396825	0.0423825
Map2k3	0.430387	0.0423886
Alpl	-2.73977	0.0423886
Kif18b	1.49127	0.0423886
Rpsa-ps2	-0.954802	0.0424776
Mir1903	1.06284	0.0424776
Aig1	0.789665	0.0427122
Itgav	0.477795	0.0427197
Popdc2	1.89638	0.0429937
Impact	0.672206	0.0429937
Tbc1d2b	0.34403	0.0430031
Wrn	0.426637	0.0431421
Arfgef1	0.463836	0.0431811
Ifih1	0.511709	0.0432809
Jarid2	-0.371985	0.0432809
Tmem176b	0.868489	0.0433254
Gm16214	0.786224	0.0437056
Ipo11	-0.516659	0.0439441
Epb41l1	-1.2296	0.0441575
Creg1	-0.470643	0.0442505
Rpl23a-ps3	-1.01179	0.0445879
Map4k4	-0.287313	0.044592
Trbv5	-0.49544	0.0449465
2810001G20Rik	-0.994669	0.0454583
Tm4sf5	2.13155	0.0456319
Atf6	0.64225	0.0456319
Serf2	-0.339495	0.0456319
Vrk1	-0.403527	0.0456383
Gtf2a2	-0.532046	0.0456546
Bdh1	-0.387152	0.0456546
Ak3	0.394113	0.0458676
Fbxl19	0.769949	0.0458676
Zeb2	1.71395	0.0459591
Anxa1	1.47239	0.0461442
Swap70	0.447327	0.0466111
Gid4	-0.431532	0.0468072
Gm26883	1.67442	0.0468072
Tgfbr1	-0.493372	0.0468314
Atg14	-0.56652	0.0468834
Nos1	2.50724	0.0473819
Gm30211	5.42817	0.0473819
Gm8995	0.580812	0.0474224
Pld2	1.4741	0.0480033
Mapkapk2	0.401035	0.0484095
Fam160a2	0.519555	0.0484095
Srpk2	-0.415526	0.0484825
Arhgap10	0.65035	0.0485648
Npm3	-0.391401	0.0489495
Srxn1	1.51053	0.0489742
Pced1b	-0.356748	0.0489742
Tcrg-C4	-1.57159	0.049388
Rps10-ps2	-0.736198	0.0494129
Tshz2	1.6706	0.0494148
Gm17590	1.83486	0.0497126
Elmo2	0.390337	0.0497761
Tbc1d31	1.15401	0.0499605
Ptprs	0.690842	0.0500876
Raph1	0.711907	0.0500876
Mthfd1l	-0.430764	0.0500876
Hs3st3b1	-0.760835	0.0502918
Anxa7	0.346513	0.0503279
H2afj	-0.49515	0.0503355
Dse	-0.821333	0.0503391
CT010498.2	-2.30135	0.0505716
Vopp1	0.427139	0.0507567
Gm28530	-2.2921	0.0507567
Arpc5l	-0.350075	0.0508406
Itga7	0.779904	0.0511166
Hmgcs1	-0.552488	0.051254
Fbl	-0.433974	0.0517765
Tank	0.371367	0.0519446
Prg4	-0.59588	0.0524428
Fam129b	1.12293	0.0528687
Fhl3	-0.615369	0.0528687
Bri3bp	-0.544768	0.0528687
Tsr1	-0.410785	0.0528687
Zan	-4.94854	0.0528687
Gm42413	-0.478161	0.0530988
St6galnac1	2.05833	0.0534754
Mxra8	-1.25437	0.0534754
Ldlrap1	-0.373577	0.0534754
Tab2	0.307347	0.0537867
Syngr2	0.387577	0.0541723
Gm19412	0.348386	0.0541723
Tuba1b	-0.398557	0.0542956
Atp1a1	-0.324766	0.0543242
Cep162	0.66977	0.0545528
Kdm6bos	-0.714624	0.0551661
37135	-0.299515	0.0554403
Irf4	0.633952	0.0554403
Hadh	-0.413079	0.0555178
Gpr183	-0.561636	0.056156
Setd4	-0.811523	0.056257
Rps27rt	-0.784883	0.0563713
Hap1	-2.02652	0.0567332
Sh2d1a	0.393519	0.0572992
F2rl1	-0.484173	0.0572992
Prkcz	0.599869	0.0572992
Gzmm	1.57389	0.0573401
Gsta4	-0.906452	0.0575599
Eif1ax	-0.392703	0.0584535
Sh3bp2	0.645256	0.0587279
Ctsd	0.29639	0.058861
Hypk	-0.360644	0.0588674
Ncapg2	1.17921	0.0589575
Fanca	0.733534	0.0590188
Ctnna1	0.536447	0.059038
Shmt1	-0.677673	0.0594848
Zbtb46	1.85214	0.0594848
Gm17641	-0.915016	0.0594848
Gm19585	-0.657881	0.0594848
Spop	-0.350193	0.0596196
Ercc6l2	0.516318	0.0596451
Taf10	-0.27179	0.0596451
Prmt3	-0.462725	0.0599345
St8sia6	-0.739	0.0601503
37681	0.893184	0.0604416
Impdh1	-0.332278	0.0609338
0610010K14Rik	-0.386801	0.0609338
Ceacam1	-2.63077	0.0609338
Gm14303	-0.787645	0.0609338
Bsn	-1.20177	0.0620157
Hdac9	-1.38953	0.0620247
Lrig1	-0.435831	0.062468
Fam169b	0.291883	0.0625836
Gm17745	1.91209	0.0628562
2610507B11Rik	0.29995	0.0629684
Pag1	-0.47081	0.0630899
Prkcg	1.82602	0.0630899
Nav2	-0.600909	0.0630902
Camta1	-0.910235	0.0634588
C1qtnf12	1.02903	0.0634588
BC106179	-0.584391	0.0634588
B3gnt2	-0.331278	0.0634588
D630008O14Rik	0.583815	0.0634588
Kif22	0.861722	0.0635
Fryl	0.439057	0.0635409
Cerk	-0.454245	0.0637285
Hspa4	-0.296084	0.0637684
Snrpd3	-0.410579	0.0638115
Btg2	-0.399727	0.0639733
Ece2	-0.726274	0.0639733
Arhgef6	0.289258	0.0639733
Tmtc4	0.647535	0.0639733
Cab39l	-0.428943	0.0646366
Thumpd1	-0.352589	0.0646366
Tubb5	-0.323395	0.0646686
Pias3	0.781463	0.0648329
2410015M20Rik	-0.374425	0.0648329
4833407H14Rik	1.59767	0.0649736
Amz2	-0.386256	0.0649987
Hspbap1	-0.511907	0.0649987
Mrto4	-0.543742	0.0649987
Ube2g2	0.351596	0.0651194
Klhdc2	-0.443442	0.0651194
Bach2	-0.457522	0.0651194
Gm45234	-0.295303	0.0651194
Ndufa2	-0.364827	0.0652244
Sat1	-0.382089	0.0652519
Bcorl1	-0.574689	0.0652519
Tmem156	-0.614434	0.0652519
Fndc9	1.56615	0.0652519
H2-Ob	-0.681189	0.0653446
Slc19a1	-0.533893	0.0657456
Naip5	1.31858	0.0658029
Smco4	-0.525369	0.0660469
Ccr7	-0.530188	0.0661483
Espl1	1.68168	0.0662165
Relb	0.531498	0.0663657
Hlcs	-0.43432	0.0666549
Mid1	-1.29684	0.0668294
Gm10552	1.15587	0.0668294
AI467606	-0.294151	0.0670973
Grpel1	-0.357074	0.0673277
Atp1a3	-1.06353	0.0673277
Arnt2	2.88042	0.0674264
Igkv5-39	-3.48581	0.067633
Naip6	1.62605	0.0678539
Ckap2	1.37292	0.0683706
Icos	0.401857	0.0684486
1500002C15Rik	-0.448899	0.0687127
Cbx8	-0.655151	0.0688284
Cox10	-0.487315	0.0688284
Gm5905	-0.817334	0.0688284
Mndal	0.424861	0.0689638
Gm9843	-0.609313	0.069017
Plxna3	-1.18411	0.0690271
Pimreg	1.96578	0.0690533
Eif4enif1	0.345826	0.0691275
Sco2	-0.49583	0.0694105
Cux1	-0.328228	0.0695931
Phf21b	1.51564	0.0697728
Myo5a	0.513594	0.0697728
Man2a2	-0.492415	0.0698313
Nme2	-0.383309	0.0703423
Fmnl3	-0.366685	0.0703423
Il3ra	0.717277	0.0703423
Slc41a3	-0.72132	0.0704301
Ldlr	-0.660548	0.0706218
Cercam	3.06612	0.070817
Hspbp1	-0.420497	0.070817
Cnrip1	1.4114	0.070846
Slc25a4	0.363654	0.0713548
Mcub	0.867067	0.0714557
Ifi211	1.83125	0.071465
Iqgap2	0.408547	0.0719039
Fcho2	0.551482	0.0719039
Polr1b	-0.541618	0.0723236
Mms22l	0.733318	0.0723236
Ntn1	-0.863741	0.0723455
Gm26751	-1.82097	0.0723595
Bcor	-0.300093	0.0728422
BC051537	1.03416	0.0728422
Gpr174	0.373742	0.0729551
Bin1	-0.303054	0.07315
Gm8399	-0.954126	0.0733609
Atic	-0.35662	0.0738164
Actn1	-0.453487	0.0739849
Ciita	1.64388	0.0739849
Hook2	0.961166	0.0743321
Atp8b2	0.272673	0.0743847
Sema4c	1.94051	0.0748053
Cdk5rap1	-0.656642	0.0748169
Rsbn1l	0.392049	0.0748169
Nlrp1b	1.05692	0.0749699
Tnfsf8	0.473151	0.0751065
Rap2a	0.686513	0.0751065
Trmt10c	-0.427961	0.0754544
4933427D14Rik	0.70937	0.0755058
Txn2	-0.333096	0.0756075
Gm15500	-0.525767	0.0756075
Gm26735	-1.07072	0.0756075
Dip2a	0.71081	0.0756537
Nxpe1-ps	1.24624	0.0756537
Trio	-0.513195	0.0758207
Unkl	0.445022	0.0759704
Prkcd	0.373235	0.076115
Cdcp1	1.31042	0.076115
Gm10335	-1.42963	0.0764361
Gm28048	-0.318533	0.076568
Gm21988	-0.283807	0.0768143
S1pr2	0.53186	0.0768143
E2f7	2.21721	0.0773136
Pex16	0.538304	0.0773136
Klf12	3.35094	0.077321
Cdkn3	2.26902	0.0777212
A930002I21Rik	1.08779	0.0777212
Galnt4	-0.545842	0.0777212
Tnfrsf10b	-1.02909	0.0780455
Ctse	-0.464064	0.0786365
Mtfr1l	-0.342098	0.0787696
Junb	1.02171	0.0787696
Gm11775	0.722607	0.0788306
Emc9	-0.459478	0.0790611
D10Wsu102e	-0.336009	0.0790885
Fam185a	0.963384	0.0790885
5830432E09Rik	0.748302	0.0790885
Fus	-0.377776	0.0794131
1700101I11Rik	1.152	0.0795765
Lamp1	-0.312026	0.0796153
Egr1	-0.514119	0.0796153
Mlkl	1.62179	0.0800595
Rrp15	-0.516268	0.0803601
Nipsnap2	-0.407211	0.0803601
Supt7l	-0.444507	0.0803601
Gm8730	-0.674837	0.0803601
Gm20490	-0.443762	0.0803601
Fbrs	0.360307	0.0805246
Dnajc1	0.342187	0.0805387
Ska3	1.68277	0.0806544
Hspe1	-0.47034	0.0806544
Cotl1	-0.332208	0.0806746
Acsf2	-0.434336	0.080702
Trbv13-1	-0.553653	0.080702
Spag5	1.42876	0.0812346
Cd40lg	-0.500581	0.0814186
Slc35g1	-0.528756	0.0814186
Cdkn2c	0.731529	0.0820252
Gm2a	-0.298987	0.0822129
Gm15987	1.99054	0.082505
Gpr146	-0.375037	0.0825136
Treml2	-0.345515	0.0825136
Scg5	-1.56067	0.0825196
Gm10605	-3.18767	0.0825196
Degs2	-0.542863	0.0828091
Tmem51	1.80721	0.083088
H2-T-ps	0.474182	0.083088
Gnpnat1	-0.573581	0.0831609
Mtap	-0.454155	0.0832046
Uba7	0.355064	0.0846059
Prps1l3	-0.420542	0.0846948
Bco2	2.53095	0.0846984
Arhgap31	0.305563	0.0849257
Dock4	-1.59094	0.0849257
Mmgt1	-0.506148	0.085011
Foxm1	0.822919	0.0856463
Gm39091	2.69034	0.0856951
Gnl1	-0.290545	0.0859979
Kctd9	0.574592	0.0859979
Ramp3	-0.839148	0.0861751
1810011H11Rik	-1.76657	0.0861751
Tmem164	-0.389169	0.0863501
2210417A02Rik	2.38195	0.0866723
AC153862.2	-2.17393	0.0866723
Dennd2c	-1.20697	0.0874085
Gsdmd	0.393762	0.0874145
Kat2a	-0.383386	0.0875746
Tomm20	-0.379783	0.0877091
Tacc1	0.321163	0.0884085
Gm26856	-0.635289	0.0884254
Sfmbt2	-0.668893	0.0884459
Stk17b	-0.347131	0.0885875
Eif1	-0.327894	0.0885875
Gm43126	-0.437972	0.0888024
Mical3	-0.461343	0.0891458
Fam214b	0.736235	0.0894334
Fkbp3	-0.441088	0.0899293
Park7	-0.277252	0.0908009
Tcf7	-0.411257	0.0909752
Ccnf	0.965374	0.0911913
Carmil1	1.72906	0.091362
Deaf1	-0.4469	0.0915222
Nde1	0.407687	0.0916563
Gm14493	0.901953	0.0916563
Ech1	0.421722	0.0917008
Sigmar1	-0.471292	0.0917192
Zfas1	0.41887	0.0918407
Wipf1	0.280811	0.0918624
Kcna3	0.51623	0.0920333
Sox12	-1.41531	0.0920333
Ighd	-0.993033	0.0920333
Rps8-ps1	-2.11911	0.0920582
Gm9115	4.72797	0.0920587
Gpcpd1	0.428407	0.0922017
Adamts6	-0.517679	0.0922017
Umad1	0.910454	0.092299
Wdr89	-0.580598	0.0926402
Lxn	0.731111	0.092891
Cap2	-2.14715	0.0930476
Cntln	1.0976	0.0930529
Rpl18-ps2	-0.863355	0.0932382
Rab8b	0.332403	0.0936189
Mir682	-0.705854	0.0936189
Seh1l	-0.423775	0.0936189
Plk4	0.754903	0.0943281
Rnf38	-0.362585	0.0943281
Hnrnph1	0.315457	0.0945629
Tymp	-0.521301	0.0945629
Nr4a3	-0.517681	0.094586
Bst2	0.348723	0.0949064
Slc7a5	-0.460227	0.0950269
Muc20	1.88033	0.0951467
Slc17a9	-0.608018	0.095889
Itga5	-0.897582	0.0960382
Nedd9	0.297679	0.0960382
Acss2	-0.352625	0.0960382
Mpp1	-0.333524	0.0970186
Lgals9	-0.337972	0.0976495
Znfx1	0.360917	0.0978305
Clstn1	0.533428	0.0978327
Lactb	-0.543645	0.0981834
AC132474.4	2.491	0.0981877
Chd3	-0.283143	0.0983303
Cela1	1.29275	0.0983303
Vav2	0.403379	0.098385
Ifi27l2a	-0.408051	0.0984961
Mettl9	-0.434182	0.0986285
Ank	0.381616	0.0989006
Syncrip	-0.313701	0.0989006
Zfp52	0.798458	0.0989006
Ivd	-0.372309	0.0989895
Abhd8	-0.269618	0.0990487
Myh9	-0.230633	0.0993206
Asf1b	0.655573	0.0996872
Cetn3	-0.438815	0.0996872
Ptpn18	-0.347188	0.0996872
Ankib1	0.365046	0.0996872
Ftl1	-0.361149	0.0996872
H2-Q10	0.610745	0.0997141
Nfkbib	0.442177	0.100011
Il12rb2	1.2349	0.100103
Mtmr3	0.246727	0.100212
Grina	0.349712	0.100292
Dock7	1.85289	0.100667
Man1c1	-0.794593	0.100682
Bbc3	-0.675264	0.101024
Serinc3	0.309266	0.101024
Plxna1	-0.594389	0.101448
H6pd	-0.416149	0.101693
Pcbp4	0.522526	0.102023
Gm25745	0.533044	0.102091
Slc16a10	-0.939181	0.102729
Xkrx	-0.981571	0.102729
1110046J04Rik	2.0884	0.102782
Gm2000	-0.965285	0.103049
Lonp2	-0.262979	0.103325
Rpl31-ps8	-1.05787	0.103345
Slc35e4	1.18891	0.103738
Dock2	0.239857	0.103956
Hivep1	0.360918	0.103956
Gzmc	-1.54632	0.103956
Naprt	1.27625	0.10413
Pygo2	-0.336803	0.10413
Knstrn	0.77131	0.104216
Insl3	0.640896	0.104376
Fam43a	-1.68742	0.104992
Ski	-0.329055	0.105133
Slc9a3r1	-0.268585	0.105176
Sec24a	0.428912	0.105176
Card19	-0.56516	0.105181
AC110377.1	0.916084	0.105356
Pld3	0.27336	0.105418
Sptb	-1.32857	0.105543
Mgmt	-1.07986	0.105543
Cmtr1	0.270829	0.105682
Hgfac	2.6056	0.105992
Slc20a1	0.464327	0.106403
Tesk1	-0.305322	0.106403
Mrpl12	-0.387337	0.106403
Gnl3	-0.476603	0.106403
Cenpe	1.16946	0.106536
Ranbp10	0.3529	0.106681
Plk1	1.07023	0.10676
Rpl10-ps3	-1.23176	0.10676
Rpl19-ps11	-0.559811	0.10676
Zbtb34	-0.657091	0.106791
Cnbp	-0.346096	0.107118
Slc16a3	0.790984	0.107395
Gm37691	0.761549	0.107539
Dnajb6	0.300331	0.107694
Gm28417	-0.354504	0.107694
Plekhm2	0.54083	0.107808
Gm7536	-0.644991	0.107848
Nhsl1	-1.47667	0.107938
CT010498.1	-3.38264	0.108217
Elovl7	-1.59436	0.108343
Hk3	1.63934	0.108343
40787	0.365208	0.109147
Rpl28-ps3	-1.35037	0.109616
Pfkp	0.315476	0.109721
Bcl2a1d	0.935327	0.10992
Slc9a6	-0.472142	0.109941
Igf1r	-0.503379	0.110059
Usp25	0.261961	0.110059
Gm11201	1.09321	0.110059
Dvl2	-0.308126	0.110102
Slc43a1	0.807236	0.110156
Selplg	0.264937	0.110156
Sec14l1	0.32382	0.110337
E230016M11Rik	-1.18562	0.110344
Eif3i	-0.286641	0.11061
Sppl2b	0.491061	0.11061
Arel1	0.292313	0.11061
Romo1	-0.429148	0.11061
Rpl17-ps4	-1.77436	0.11061
Nipal3	0.270137	0.110652
Pigp	-0.554032	0.110731
Pafah1b3	0.666766	0.111036
Dlg2	3.18281	0.111237
Chka	-0.840836	0.11153
Igsf23	-0.477724	0.111866
Gm44364	-0.506435	0.112033
Pask	1.46274	0.112084
Nifk	-0.374378	0.112084
Ogfr	0.338733	0.112229
Fpgs	-0.58193	0.112279
Ube2r2	-0.302773	0.112905
Rccd1	0.699116	0.113712
Tmem250-ps	-0.488292	0.113826
Map7	-0.447993	0.113916
Gm42686	1.08354	0.114044
Ifitm1	5.13376	0.114169
Rftn1	-0.28361	0.114227
Cln6	-0.381139	0.11426
Fnbp1	0.29889	0.11426
Ets2	-0.489706	0.114465
Gsr	0.42161	0.114476
Cpeb4	0.481158	0.114632
Aldh6a1	-0.722205	0.114632
Rps24-ps3	-0.795355	0.114632
Plekho1	-0.682746	0.114681
Tnfsf13b	1.79583	0.114681
Asb6	0.387041	0.114681
Dlgap5	0.836276	0.114864
Cstf2t	-0.389244	0.114969
Trmt61a	-0.515569	0.114995
Nf2	0.365391	0.115123
Hrh4	2.56925	0.115703
Zfp41	0.606945	0.115722
Maf	0.561572	0.115722
Gm10252	-0.373528	0.115771
Cdc45	0.958593	0.116754
Gm17259	-0.624606	0.116926
AC129329.1	1.57356	0.11706
Pabpc4	-0.320603	0.117695
Mtmr14	0.377363	0.117695
Ccne1	0.743382	0.117826
Arfgap3	0.622919	0.117826
Slc25a13	0.817539	0.11797
Ssu72	-0.354208	0.118003
Pop5	-0.365817	0.118003
Sfmbt1	0.511604	0.118024
Inpp4a	0.448129	0.118024
Ilk	-0.254875	0.118024
Brk1	-0.277255	0.118024
Lyl1	-2.13353	0.118024
Dhcr24	-0.581658	0.118024
Rpl9-ps6	-1.04102	0.118024
Gm12744	-0.943791	0.118024
Sbno2	0.390675	0.118105
Saysd1	-0.513032	0.118163
Arrb1	-0.45181	0.118433
Emid1	-1.65681	0.118683
Ndufa4	-0.306035	0.118966
Pax5	-3.15237	0.119134
Msra	-0.533281	0.119186
Mrfap1	-0.277191	0.119186
Adh5	-0.302222	0.119354
Aebp2	0.276677	0.119354
Mvb12b	-0.380701	0.119354
Fam104a	-0.377849	0.119354
Dennd1b	0.350663	0.119628
Zc3h12a	0.568447	0.119775
Aaed1	-0.413455	0.120217
Surf6	-0.351415	0.120376
Arntl	0.498907	0.120376
Mthfd1	-0.382122	0.120512
Eif5a	-0.321593	0.120512
Gm14586	-0.761529	0.120631
Dnajb1	-0.337488	0.121118
Usp12	-0.361458	0.121118
Smchd1	0.277743	0.12123
Ugcg	-0.383336	0.12123
Sostdc1	-2.10726	0.121536
Gm9320	-0.810047	0.121948
AC155939.1	1.61774	0.122092
Slk	0.325567	0.12228
Helz2	0.281514	0.122299
Gm17168	-1.05498	0.123017
Gprc5b	-0.960954	0.123083
Birc2	0.387049	0.123083
Gm10550	0.68258	0.12337
Rnf130	-0.600763	0.123411
Secisbp2l	0.322345	0.123411
Tyms	0.72042	0.123938
Naa10	-0.310842	0.123938
Plcg2	1.53607	0.123938
Emp3	-0.321947	0.123938
Lgals4	1.68147	0.123938
Thap4	0.497064	0.123997
Fbxw8	0.412931	0.124581
Gm4149	-0.622276	0.124878
Ankrd29	1.61632	0.124969
Csk	-0.23766	0.125192
Alg10b	0.388321	0.125192
Bola2	-0.401185	0.125631
Ttll12	0.366351	0.125638
Nid2	1.31528	0.125803
Bcl9l	-0.283286	0.12591
Gtpbp2	0.460136	0.126529
Tomm5	-0.419518	0.126529
Gspt1	-0.303866	0.126952
Ttbk2	0.762216	0.127166
Cxcl9	1.59274	0.127334
Dnaja4	0.601044	0.127334
Apobec1	0.697526	0.127334
Kif20a	0.54023	0.127503
Diaph3	0.955756	0.127528
Ythdf2	-0.342084	0.127528
G430095P16Rik	-0.636262	0.128799
Znrf3	-0.569672	0.128876
AC160962.1	-3.3664	0.129072
Klf10	0.543029	0.129088
Npdc1	1.70353	0.129244
Gm15772	-0.73887	0.129407
Gpx4	-0.299971	0.129705
Zscan2	-0.430951	0.130558
Samd3	1.13016	0.130566
Mogs	-0.293177	0.131274
Psrc1	1.39562	0.131274
Retreg3	-0.254965	0.131298
Ypel1	0.603044	0.132249
Rec8	-1.01036	0.132377
Slc1a5	0.357565	0.132427
Thrap3	-0.252697	0.133402
Arf5	-0.27529	0.133666
Xaf1	0.460357	0.133666
Mettl26	-0.442924	0.13407
Cd2bp2	0.324531	0.13407
Pacs1	-0.264451	0.134117
Spib	-1.88551	0.134724
Rere	-0.388579	0.134724
Rcan3	-0.461535	0.134753
Mir8107	0.959685	0.135158
2310015A10Rik	-0.60531	0.135361
Wdr46	-0.349439	0.135869
Sit1	-0.320686	0.135869
Lsm7	-0.485914	0.135869
AC124556.1	3.17954	0.136059
Mgea5	0.366189	0.136602
Pwp2	-0.458333	0.136602
Ifi203-ps	1.14666	0.136602
Eif2ak3	0.370753	0.137365
Selenof	-0.388896	0.137365
N4bp2	-0.463482	0.137365
Polr1a	-0.340983	0.137365
Iqgap1	0.228395	0.137552
Ppat	-0.433275	0.137774
Utp4	-0.542037	0.137774
Siglec1	-1.86583	0.137988
Cd72	-0.333748	0.138126
Aldh4a1	-0.353727	0.138126
Cenpa	0.50861	0.138126
Ankmy2	-0.46127	0.138172
Mcm10	1.41071	0.13821
Gm28935	-1.41854	0.13821
Tbc1d4	-0.471836	0.138473
Bccip	-0.356925	0.138539
Lpar5	-0.557207	0.138599
Sdc4	0.666073	0.138734
Uqcrh	-0.448137	0.138734
Gfod2	-0.647975	0.138878
Kctd12b	-1.22991	0.13918
Nin	0.356995	0.13919
Stxbp5	0.322289	0.139259
Cep250	0.386033	0.139259
Mettl8	-0.558067	0.139259
Tshz3	-1.63456	0.139362
Rsl24d1	-0.348029	0.139681
Gm28043	0.262298	0.140015
Man2b2	0.303981	0.140093
Trbv14	-0.627421	0.140413
Trav19	0.897222	0.140413
Smim14	-0.32803	0.14049
Akap12	-0.539488	0.140596
Slc6a8	1.36743	0.141161
Zcchc24	-1.13467	0.141319
Gm22133	-0.34039	0.141705
Slc45a4	0.437164	0.141705
Gm10443	-0.906806	0.142711
Slc39a10	-0.417984	0.142752
Fcrl1	-1.18457	0.143039
Rcsd1	-0.293652	0.143645
Gm26642	0.484615	0.143645
3110053B16Rik	1.02364	0.14366
Atp1b1	-0.520494	0.144284
Lonrf1	-1.169	0.144679
Gm19705	0.955084	0.144679
Rps19-ps6	-0.689306	0.144688
Dlg5	2.24281	0.144842
Trmo	-0.545883	0.144842
Sema4d	0.23326	0.144978
Pyurf	-0.61586	0.144978
Dtx4	0.700755	0.145452
Rcn2	-0.36465	0.145557
Fancm	0.595888	0.145604
Serbp1	-0.303482	0.145685
Ap1b1	-0.260549	0.14569
Cyth3	-0.282656	0.14569
Oaz1	-0.320828	0.14569
Atp11a	0.448353	0.146475
Gm25747	-0.957368	0.146489
Mif	-0.355018	0.146696
Meis3	-0.408712	0.147123
Amd1	-0.428924	0.147123
Gm45091	-3.71079	0.147247
Pprc1	-0.401548	0.147817
Idi1	-0.80621	0.147898
Tpcn2	0.607518	0.149076
Fam69a	-0.431371	0.149365
Suclg1	-0.358883	0.149771
Rassf3	-0.469354	0.151183
Vamp8	0.309648	0.151231
Fbxo41	2.71908	0.151238
Smad5	-0.471996	0.151859
Ntpcr	-0.566217	0.152231
Acat1	-0.376409	0.152682
Iffo2	-0.334107	0.153537
Ranbp1	-0.374129	0.153586
Atxn2l	0.249626	0.153586
Ston1	0.85657	0.153586
St6galnac3	0.872243	0.153586
Ccm2	-0.316984	0.153977
Msl1	-0.248918	0.154264
Trbv4	-0.47954	0.154264
Slc2a4rg-ps	0.953972	0.154264
Trp53inp2	0.936995	0.154314
Ppp1r15a	0.651851	0.154824
Rprd1a	-0.729033	0.154824
Aamdc	-0.516942	0.155367
Gm20531	-0.438315	0.155477
AC154639.1	2.75872	0.156522
Ddx28	0.54383	0.157613
Katnb1	0.574422	0.157853
Nfe2l2	-0.413061	0.158069
Vsig10	1.00981	0.158069
Trbj2-1	-0.305649	0.158213
Znrf1	-0.271136	0.158215
AC153530.2	-2.96449	0.158215
Plcl1	-0.658654	0.158219
Arpc5	-0.275717	0.158309
Pif1	1.76104	0.158309
Slc29a4	1.68914	0.158309
1700017B05Rik	-0.330358	0.158389
Mir6903	1.73358	0.158811
Arhgap18	0.447487	0.158998
Spsb1	-0.520275	0.159167
AC160123.2	1.70897	0.159307
Zc2hc1a	2.62547	0.159366
N4bp3	0.748718	0.159763
Gm7331	-1.00265	0.159763
Rps25-ps1	-0.865757	0.159763
Rbm7	-0.319803	0.159961
Mex3d	-0.499267	0.159961
Rab27a	0.316525	0.160115
AC166827.1	2.88274	0.160145
Ube2d3	-0.298864	0.160404
Smc2	0.578529	0.160601
Tmem106a	0.761637	0.160601
Spag1	1.49172	0.160601
Amz1	-0.53135	0.160699
Tmem41a	-0.748053	0.160821
Uqcrq	-0.353897	0.161123
Rps6-ps3	-1.06492	0.161123
Tecr	-0.277001	0.161148
Scn2b	-1.21089	0.161478
Tnip1	0.264345	0.161673
Tgfb1	-0.26771	0.161803
Mpc2	-0.448769	0.161803
Edem1	0.221775	0.161803
Rassf1	0.355099	0.162066
Pja1	-0.314122	0.162066
Pycard	-0.314484	0.162158
Pgd	-0.266096	0.162183
Vdr	-1.75099	0.162882
Prpf18	0.316665	0.163272
Zdhhc9	-0.422652	0.163723
Piezo1	0.343286	0.163749
Pcsk4	-0.969857	0.163811
Nop56	-0.310642	0.163811
Usp11	0.513747	0.163811
Hibch	-0.479708	0.163811
Gm6767	-1.13197	0.163811
AC159622.1	2.1337	0.163811
Tubgcp4	0.383986	0.164752
Ran	-0.279563	0.164752
Pacs2	-0.354196	0.164893
Dram1	1.67309	0.166032
Hexa	-0.318302	0.166032
Scp2	-0.346966	0.166032
Limd2	-0.315582	0.166032
Impad1	0.345737	0.166032
Mir7649	2.73849	0.166032
Eno3	-0.587779	0.166715
Ube2s	-0.384812	0.166784
Gmpr	1.49434	0.166849
1700028E10Rik	-1.06351	0.166888
Herpud1	-0.319333	0.167093
Gm22953	-0.35062	0.167285
Tfap4	-0.522851	0.16755
Atf2	-0.331811	0.16755
AC124732.3	-1.01026	0.167907
Wdr83os	-0.33428	0.168009
Ccng1	0.252529	0.168047
Stil	1.52493	0.168179
Pear1	0.399135	0.168439
Car11	-2.35222	0.168461
Polr2h	-0.493862	0.16849
Cyb5a	-0.3362	0.16849
Wsb2	0.338776	0.16849
Hk2	1.34205	0.169006
Sh3bp5	0.308729	0.169006
Slc9a7	0.62332	0.169006
Sipa1	0.254027	0.169006
AC123720.1	-1.04597	0.169006
[truncated: 18,357 more rows]

## Sheet: Treg EomesTG_vs_Treg WT
Gene Name	log2FoldChange	padj
Itgae	2.95384	3.46222e-123
Nkg7	2.72934	5.76983e-84
Ly6c1	-2.89425	1.6856e-70
Serpina3g	2.33427	3.88954e-64
Fosb	3.30376	1.12628e-60
Casp4	2.03307	3.55086e-49
Cxcr3	1.93089	6.19351e-47
Cd74	2.31617	4.13436e-43
Ccl5	2.7515	3.50306e-42
Dscam	3.29901	6.21209e-41
St8sia6	-1.32955	9.44739e-40
Ighm	1.23989	1.18962e-38
Gm31718	2.08322	8.96972e-38
Igfbp4	-2.44084	1.74256e-36
Nr3c2	2.41762	3.86284e-35
Tnfrsf1b	1.34019	1.85225e-34
Cep112	2.45249	1.58286e-33
Arhgap20	-1.87063	8.37297e-32
Haspin	2.01747	4.88419e-31
Gm4841	2.4845	6.8585e-31
Gm16894	3.65653	1.20149e-30
Rnf43	1.42552	4.739e-30
Prdm1	1.64656	7.57673e-30
Satb1	-1.37908	1.21256e-29
Tspan3	1.31511	1.89895e-29
Myo1f	1.61006	2.6232e-29
Cst7	1.36673	5.40108e-29
Gm37266	-1.98441	6.50323e-29
Ntn4	-3.38811	7.62699e-29
Gm4956	-1.18129	1.11881e-28
Ptprj	1.316	1.16341e-28
Dusp1	1.45454	3.43092e-28
Tdrp	-2.54954	3.70045e-28
Ccr8	1.95677	3.73357e-28
Itgb3	-1.2759	5.29378e-28
Osbpl3	1.15966	2.60183e-27
Sspo	3.00807	4.29412e-27
F830016B08Rik	2.66311	1.2319e-26
Cxcl10	2.48278	1.38577e-26
Nfe2l3	-1.21378	2.36177e-26
Pvrig	2.03463	3.67531e-26
Gm37352	1.63433	5.54575e-26
Ntng2	1.27594	9.85872e-26
Gm37593	-1.74927	1.22602e-25
Gm37347	3.88337	2.03953e-25
Slc35d1	-1.07061	2.38204e-25
Lrrk1	2.76521	2.40471e-25
Gm14125	-2.72179	3.177e-25
Eea1	1.38996	3.58623e-25
Igsf9b	1.94183	3.90068e-25
Samd3	2.55049	9.34591e-25
AC153498.1	2.41511	2.32735e-24
Neb	1.28099	2.35372e-24
A830012C17Rik	2.20302	2.40371e-24
Tnfrsf8	1.73151	3.23802e-24
Serpina3f	2.56238	3.23802e-24
Mir17hg	-1.3491	3.33382e-24
S1pr1	-0.986566	3.48177e-24
Atp2b4	1.46021	7.06056e-24
Rilpl2	1.21677	7.61098e-24
Tmem64	-1.05789	1.07169e-23
Ahr	1.1799	1.83485e-23
Tlr7	-1.32794	2.23421e-23
Acvr1c	-3.24345	3.05087e-23
Casp1	1.90864	3.40987e-23
Ugcg	-0.998562	5.58271e-23
Sp6	-2.0448	5.99639e-23
Gm11532	-2.05027	6.60239e-23
AU020206	1.16322	1.5856e-22
Dapk1	-2.68279	2.26433e-22
Litaf	1.62262	2.31789e-22
Ddx43	1.30403	2.32836e-22
Mir142b	-1.75786	2.85338e-22
Chst2	1.59669	3.24059e-22
AC153495.1	3.1929	3.47821e-22
Dzip1	-1.19402	3.85735e-22
Gm37176	-1.93169	4.1879e-22
Gm38244	-1.03217	5.41239e-22
Tbx21	2.29973	6.38915e-22
Dst	1.02925	7.59426e-22
Gm13938	2.1168	8.38434e-22
A130010J15Rik	-1.0429	9.54781e-22
Mir142	-1.94447	1.00648e-21
Sorcs2	-1.64694	1.6842e-21
Il1r2	4.22611	2.0743e-21
Hip1	2.08513	2.70818e-21
Ccr9	-1.6926	3.20174e-21
Slfn1	-1.0079	4.37493e-21
Gpr146	-1.29993	5.62901e-21
Epha3	5.23343	9.09644e-21
Ighj1	2.01085	1.58342e-20
Ighd	1.56785	1.78274e-20
Itgb8	1.22602	1.79995e-20
Tshz2	2.53172	1.90407e-20
D430019H16Rik	2.9349	2.08092e-20
Cldnd1	0.907777	2.93112e-20
Adcy6	-1.6336	3.31466e-20
Ift80	-0.866524	8.31055e-20
Mettl21c	-1.55216	1.14176e-19
S100a11	1.22576	1.16005e-19
Atxn1	0.977536	1.32038e-19
Mir142hg	-1.48409	1.43227e-19
Cnn3	-2.03859	1.43662e-19
Fam129a	1.08006	1.57685e-19
Slc22a15	1.52465	1.69427e-19
Ifngr2	-1.09261	1.78272e-19
Fgl2	1.41053	3.29533e-19
Il18rap	1.65957	3.92394e-19
Baiap3	1.90327	4.18618e-19
Stra6	-2.94384	4.2668e-19
Hspa1b	8.27165	4.46549e-19
Atp1b1	-1.44759	5.78117e-19
Xdh	1.07809	7.73872e-19
Tnfrsf4	0.960541	8.17751e-19
Prkd3	-1.24107	9.61773e-19
Rin2	2.39773	1.16061e-18
Gm15283	0.897161	1.64947e-18
Als2cl	-1.28587	1.68629e-18
AW112010	1.15782	1.70687e-18
Slfn5	-0.808615	2.5827e-18
Mir5107	2.18373	3.09802e-18
Trib2	-0.765604	3.54878e-18
Tox	0.716008	3.58866e-18
Icos	0.910124	3.7046e-18
Pmaip1	1.58083	3.79135e-18
Tnfrsf9	1.10518	4.12164e-18
Syt11	1.08069	4.94573e-18
Cd83	1.14834	5.07529e-18
Crtam	2.2048	7.58918e-18
Mfhas1	-0.959603	1.00943e-17
Ptprs	0.996432	1.17836e-17
Snx9	1.50771	1.63463e-17
Syngr2	0.911442	1.84944e-17
St8sia1	-1.14578	2.0652e-17
Gm26883	2.43784	2.47073e-17
Dclk2	1.16189	2.4771e-17
Atp6v0d2	2.07227	2.65613e-17
Gdpd5	1.37722	3.18309e-17
Gm10130	-1.3774	3.32148e-17
Rnf144a	-1.23695	3.35326e-17
0610040F04Rik	2.316	3.35326e-17
Sorl1	0.871755	3.8083e-17
Sell	-0.963404	4.17722e-17
4732440D04Rik	-1.15254	4.72618e-17
Pdk1	-0.905599	5.11401e-17
Nexn	-1.58888	5.3447e-17
Pear1	0.837697	5.85478e-17
Vsig10	2.75312	6.55096e-17
Gm42646	-1.3749	9.71184e-17
Gm43176	-2.5349	1.1877e-16
F2rl1	1.11518	1.2918e-16
Dnajb13	-1.11679	1.30896e-16
E130308A19Rik	1.11127	1.31721e-16
Ikzf2	0.643833	1.37533e-16
Cytip	-0.774986	1.92694e-16
AC153530.2	3.35228	1.92694e-16
Lrba	0.864202	1.96506e-16
Arhgap20os	-2.22559	2.06429e-16
Slc7a10	2.52003	2.07273e-16
Tcrg_C1	-2.7285	2.07348e-16
Cybb	1.32592	2.34104e-16
Gm37387	-1.2673	2.5651e-16
Gpr68	1.1013	2.67717e-16
Nr4a2	1.54097	3.67169e-16
Gprin3	1.00625	4.01242e-16
Penk	2.3848	4.01242e-16
Gm42645	-1.52839	4.35175e-16
Adap1	1.52656	4.61589e-16
Gm21781	-1.14031	4.92126e-16
Dennd4a	0.720109	5.12938e-16
6430511E19Rik	-1.13794	5.20917e-16
Hivep3	0.939241	5.49279e-16
Gm4951	2.21151	5.97487e-16
Zfp36l2	-0.625052	6.35086e-16
Apol7e	1.14937	6.4262e-16
Gpr15	1.49968	6.52059e-16
Lilrb4a	3.47472	7.4578e-16
Irf8	1.01979	7.51822e-16
Maf	1.01851	7.7965e-16
Sntb1	0.878923	1.04069e-15
Runx3	1.00487	1.1027e-15
Casp3	1.2142	1.15132e-15
Cep97	-0.78027	1.3312e-15
AC117245.3	1.65648	1.77281e-15
Arsb	1.00057	2.14285e-15
Sgk3	-1.19229	2.32355e-15
Cpd	1.15849	2.41662e-15
Entpd1	0.873406	2.46045e-15
Cd38	1.01923	2.90042e-15
Stx11	1.36236	2.90042e-15
Irf6	-1.11575	3.43549e-15
Abcb1a	0.988032	4.19601e-15
Slco2a1	3.97923	6.32746e-15
Galnt10	-0.956885	7.09838e-15
Gna12	1.01074	1.04198e-14
Lilrb4a	3.54483	1.26939e-14
AC151730.1	-1.07406	1.5533e-14
Klf3	-0.772132	1.82453e-14
Kcnj15	2.0891	1.89993e-14
Lamc1	0.974313	1.93549e-14
Atp9a	1.24458	2.17378e-14
Lmo4	-1.492	2.75757e-14
Itgal	0.579847	3.09497e-14
Gpr55	1.56108	3.28798e-14
Agfg1	0.574296	3.38491e-14
Ifit1	-1.13419	3.79825e-14
Cdc42bpa	-1.83295	4.24932e-14
Myo5a	0.739512	4.37675e-14
Cdk6	0.853088	7.17595e-14
Slc10a1	-1.63604	7.54696e-14
Nabp1	-0.759757	7.80741e-14
Pik3ip1	-0.849601	8.57291e-14
B4galnt4	1.16891	9.46586e-14
Ampd1	-2.85458	9.53557e-14
Ptpn22	0.566873	9.77921e-14
Swap70	0.646723	9.97604e-14
Pld3	0.748332	1.00997e-13
5031425E22Rik	-0.822864	1.06457e-13
Foxn3	-0.695602	1.17029e-13
Phlpp1	0.724702	1.17029e-13
Cd55	-0.981335	1.22071e-13
Srgn	0.770103	1.30711e-13
Gm6637	1.31453	1.30919e-13
Endod1	0.828393	1.4238e-13
6530402F18Rik	0.912986	1.70284e-13
Nfkb2	0.911519	1.76222e-13
Susd2	2.01324	1.77309e-13
Slc30a4	-1.32659	2.08883e-13
Itgb1	0.906408	2.21639e-13
Lclat1	0.699887	2.25439e-13
Gm15675	-1.50181	2.45761e-13
Treml2	-0.951334	2.45761e-13
Iigp1	1.02468	2.63996e-13
Gm10616	-2.45467	3.09224e-13
Klf7	-1.018	3.13266e-13
Gm15674	-1.70427	3.162e-13
Kif5c	1.46636	3.48492e-13
Stat1	0.649144	3.53054e-13
Icam1	0.940241	3.60895e-13
Cacna1d	1.61569	3.68946e-13
A530032D15Rik	4.66165	3.83583e-13
Kbtbd11	-0.582022	5.29178e-13
Jak3	0.795485	5.29178e-13
Gm20045	-1.9984	5.77798e-13
5830444F18Rik	-1.33306	7.32995e-13
Naip2	1.13263	7.46214e-13
Junb	0.72856	7.65261e-13
Slc26a2	0.963503	7.8185e-13
Batf	1.11731	9.20169e-13
Tnfaip3	0.596332	1.07786e-12
Mid2	3.00301	1.07786e-12
Cd82	0.994666	1.17928e-12
Il6ra	-0.908521	1.45747e-12
Usp3	-0.637089	1.45747e-12
Mars2	-0.849839	1.50191e-12
Cd80	1.25758	1.57411e-12
Gm11346	-1.21095	1.64392e-12
Alcam	1.24559	1.75443e-12
6330403K07Rik	1.86518	1.92169e-12
Filip1l	-1.08253	2.00075e-12
Ptch1	0.732813	2.03837e-12
1110032F04Rik	-1.07827	2.04305e-12
Ptgfrn	1.51444	2.11665e-12
Hif1a	0.832818	2.12748e-12
Npas4	2.10114	2.19359e-12
Tox2	1.66811	2.43983e-12
Ybx3	0.868052	2.47558e-12
Runx2	1.00416	2.54777e-12
Nucb1	0.671184	2.65554e-12
Myo3b	0.991286	2.7158e-12
Ccr6	0.939806	3.00203e-12
Tmem63c	3.32179	3.02263e-12
Gm43769	-1.53501	3.08526e-12
Sec14l1	0.846139	3.28949e-12
Gm13546	-2.25031	3.49957e-12
Cysltr2	1.67274	3.57445e-12
Amn1	-0.667653	3.69646e-12
Pmepa1	1.04945	3.73621e-12
Vps54	0.722877	3.79648e-12
Rcan3	-0.794016	4.49234e-12
Gm37090	-1.13719	5.24281e-12
Txnip	-0.642214	5.73831e-12
Cd22	1.73303	5.87696e-12
S100a6	1.10619	6.25023e-12
Timp2	0.813082	6.37413e-12
2900026A02Rik	1.25246	6.37413e-12
Gm43668	-0.990665	6.962e-12
Mif4gd	0.721384	8.09076e-12
Pag1	-0.737025	9.08106e-12
Acsbg1	1.04477	9.08106e-12
Pkdcc	3.7504	9.08194e-12
Cd81	0.976991	9.1993e-12
Ncmap	1.10914	9.1993e-12
Yae1d1	-1.09745	9.67533e-12
Oas2	-1.92604	9.94559e-12
Tdrkh	-1.62073	1.01007e-11
1700019D03Rik	2.20889	1.01007e-11
Ahi1	0.956622	1.07601e-11
Cd44	0.690576	1.16792e-11
Ptpn5	1.60068	1.1924e-11
Matk	0.880018	1.2255e-11
Tmem2	1.26695	1.26281e-11
Scin	3.30388	1.59187e-11
Gm28229	-1.57323	1.61163e-11
2610204G07Rik	-1.2629	1.64491e-11
Zdhhc2	0.819813	1.78645e-11
Galnt4	-1.03853	1.91069e-11
Rapgef5	1.5347	1.98668e-11
Med15	0.736439	1.99148e-11
Vars	0.621821	1.99446e-11
Zc3h12d	0.724004	2.08031e-11
1700025G04Rik	-1.24307	2.12829e-11
Tenm1	-1.47758	2.27446e-11
Plscr1	0.963538	2.3775e-11
C130026I21Rik	2.16124	2.39828e-11
Rasgrp2	-0.999338	2.72405e-11
Asb2	1.28203	2.87351e-11
Bach2	-0.758193	2.89478e-11
Nt5e	0.72327	3.01574e-11
Rnf167	-0.605981	3.10558e-11
Kcnk6	1.66795	3.4471e-11
Ifng	1.94053	3.77014e-11
Ifi213	-0.719197	4.00775e-11
Podxl	-2.50406	4.23333e-11
Gbp5	0.636257	4.7308e-11
Tnc	2.13297	5.06292e-11
Acot11	1.39518	5.11428e-11
2810428J06Rik	-1.47929	5.13938e-11
H2_Q6	0.687669	5.73868e-11
Nipal1	-0.885512	5.94461e-11
Pitpnc1	-0.60982	6.03252e-11
Fbxl22	-1.04292	6.04876e-11
Slc15a3	2.40356	6.54728e-11
Tiam1	0.739668	6.76619e-11
Acot7	0.889376	6.82993e-11
AL669916.5	-2.65995	7.07332e-11
Aldoa	0.575931	7.2119e-11
Plcb4	0.827719	7.2119e-11
Gm28177	0.59482	7.78485e-11
Tnip3	1.62815	7.90986e-11
Cmah	-0.649763	8.6766e-11
Ndrg3	-0.673934	8.72055e-11
Rgs12	1.483	8.96932e-11
Kif13b	0.89163	1.01211e-10
Fam212b	-1.09259	1.01463e-10
A930005H10Rik	-1.2686	1.11784e-10
Pdcd1	1.24115	1.14337e-10
Ifi214	-0.828798	1.20305e-10
Cass4	1.26221	1.29958e-10
Odc1	0.811513	1.30366e-10
Mcm6	0.89369	1.30366e-10
Myo1e	0.76721	1.43798e-10
Arhgap29	-2.38259	1.43817e-10
Plxnd1	0.78263	1.58411e-10
Myo1c	0.83648	1.58411e-10
Pik3ap1	1.93522	1.62877e-10
Gpr83	-0.878497	1.65921e-10
Gjb2	1.21186	1.6694e-10
Tapbp	0.502499	1.73275e-10
Actg2	1.88813	1.74722e-10
Ccdc39	-0.799107	1.79696e-10
Gm26649	-1.27841	2.00195e-10
37681	1.24156	2.12954e-10
Chst11	1.52833	2.16347e-10
Ercc6l2	0.874906	2.27163e-10
A530040E14Rik	1.93942	2.28e-10
Adrb2	-1.00652	2.3304e-10
Ttn	2.11353	2.38906e-10
Fos	2.55929	2.45894e-10
Rcn1	-0.731226	2.50958e-10
Il6st	-0.488054	2.57247e-10
Ide	0.60398	2.83522e-10
Stk38	-0.645595	2.98237e-10
Tnfsf8	0.919831	3.06812e-10
Cntln	1.06028	3.35019e-10
Gm26788	1.05228	3.36127e-10
H2_T24	-0.687886	3.36894e-10
Sike1	-0.630622	3.36894e-10
4632404H12Rik	-0.989867	3.53025e-10
Synpo	0.908037	3.78465e-10
Nsmf	1.19017	3.95436e-10
Sh3pxd2a	-0.712609	4.03821e-10
Il17rb	-1.2029	4.38517e-10
Glt28d2	1.63686	4.39982e-10
Gramd1b	0.613531	4.40717e-10
Gm15708	-1.62555	4.77155e-10
Gapdh	0.568647	5.23223e-10
Qser1	-0.843196	5.28031e-10
Ttc39c	2.2928	5.28031e-10
Dnajb1	0.619316	5.33467e-10
Arl5a	0.805011	5.47448e-10
Osbpl8	-0.493945	5.52489e-10
Ighj2	1.91767	6.08123e-10
Hpgds	-1.21895	6.09756e-10
Lax1	0.614834	6.15606e-10
Epcam	1.36115	6.86495e-10
Slc9a7	0.903288	6.88098e-10
Dusp2	-0.679405	6.99826e-10
Fosl2	1.3764	6.99826e-10
Camk4	-0.526658	7.09224e-10
B630019A10Rik	-1.08138	7.78722e-10
Gm20721	0.508524	7.79525e-10
Amigo2	-1.26918	8.10913e-10
Cep170b	1.21824	8.71807e-10
Capg	0.853084	8.81723e-10
Bcl2	-0.617814	8.92511e-10
Gnas	0.500952	9.40716e-10
Gbp3	0.736657	9.77157e-10
Hacd3	0.711307	9.90498e-10
Zfp652	-0.669813	1.00335e-09
Rsrp1	-0.565946	1.01309e-09
Nfatc1	0.594836	1.06129e-09
Trmt10c	-0.841471	1.07165e-09
Sox4	-1.38181	1.13155e-09
Nrbp2	1.74558	1.16459e-09
Sesn1	-0.629679	1.16866e-09
Ccr5	1.26778	1.23046e-09
AC122317.3	-1.7052	1.27998e-09
Gm26527	1.05872	1.31407e-09
Lcn10	3.60736	1.31703e-09
Gm20559	-0.631361	1.42648e-09
Add1	-0.493498	1.44621e-09
Tnfsf10	0.599149	1.48291e-09
Ryk	1.86851	1.48536e-09
Cd47	-0.499636	1.49959e-09
Nsmaf	0.747599	1.52711e-09
Gm28513	1.86442	1.52711e-09
Igkj5	3.74037	1.59059e-09
Glrx	0.967928	1.70579e-09
Rragd	0.807291	1.7103e-09
CT010478.3	-3.32152	1.71598e-09
Zfp397	-0.572044	1.71598e-09
Arnt2	1.93451	1.72003e-09
Ripor2	-0.543813	1.74084e-09
Diaph3	0.895678	1.74764e-09
Gm15655	1.12106	1.86357e-09
Tmem126a	-0.796066	1.99689e-09
Lima1	1.7167	2.04229e-09
Chsy1	0.878134	2.12911e-09
Rasl11b	-2.10296	2.17942e-09
Abcg3	-0.854509	2.19913e-09
Sh3bgrl	0.69131	2.35023e-09
Greb1l	-0.945619	2.63397e-09
Gm25994	-0.807761	2.63397e-09
Itgav	0.613322	2.66588e-09
Irak3	-2.17996	2.73851e-09
Ralgps2	-0.656467	2.78211e-09
Etv3	-0.58028	2.94267e-09
Dnajc6	-2.36602	3.14698e-09
Tmem154	0.588236	3.14698e-09
Irf4	0.743988	3.18073e-09
Arel1	0.527058	3.26238e-09
Gm43379	-0.915919	3.35131e-09
Gm15441	-0.663145	3.45724e-09
Lilr4b	3.51129	3.46579e-09
Rhoh	-0.491778	3.46789e-09
Foxp1	-0.676142	3.73987e-09
Zfpm1	0.698284	3.97751e-09
Angptl2	0.928946	4.02841e-09
Masp2	-0.763944	4.04334e-09
Pglyrp1	1.03443	4.23573e-09
Utp14b	-0.925329	4.48728e-09
Nr4a3	0.636977	4.63694e-09
Bicd1	0.91737	4.89004e-09
Kdm2b	0.59924	5.02854e-09
AC153962.3	-1.54922	5.28621e-09
Mex3b	-0.850624	5.49681e-09
Mmp14	-2.74593	5.7107e-09
C130083A15Rik	-1.07966	5.74123e-09
Areg	2.72714	5.90917e-09
N4bp1	0.912721	6.46341e-09
F2r	0.657226	6.89554e-09
Gm10571	-2.23105	7.11268e-09
CT009757.3	0.675376	7.19965e-09
Fbxl3	-0.498482	7.35043e-09
Larp1b	0.662881	7.41735e-09
Zc3hav1	-0.437132	7.52533e-09
Bhlhe40	2.17749	7.52533e-09
Hspa1a	6.95956	7.87204e-09
Yod1	-0.636374	8.29483e-09
Iqsec1	0.748818	8.38963e-09
Gt(ROSA)26Sor	-0.783961	8.78554e-09
Relb	0.663988	9.21357e-09
Bcl2a1b	0.945113	9.88391e-09
Il2rb	0.485589	1.03946e-08
Kcna2	-2.27394	1.11527e-08
Grhl1	0.925858	1.22198e-08
Art3	1.71537	1.23216e-08
Cybrd1	-1.98444	1.23708e-08
Gm28151	-1.62955	1.25411e-08
Gm45062	0.651586	1.26089e-08
Acsf2	1.12782	1.27359e-08
Glcci1	0.634485	1.3422e-08
Ptpn3	1.2614	1.34355e-08
Gbp2	0.544167	1.35357e-08
AC154248.2	1.83308	1.36411e-08
Lcp1	0.508617	1.43771e-08
Bcl2a1d	1.38085	1.43771e-08
Car2	2.09501	1.43771e-08
Phactr2	0.760961	1.53018e-08
C030034I22Rik	-1.35646	1.61584e-08
Ier5l	2.66313	1.7068e-08
Rasgrf2	-1.23608	1.73433e-08
Cdk5r1	1.43262	1.78068e-08
5830468F06Rik	-1.065	1.78383e-08
Arhgap39	1.05234	1.82385e-08
Il17ra	-0.584925	1.85577e-08
Gm5541	2.07147	1.91136e-08
Cd101	0.678309	1.96053e-08
Srgap3	1.73706	1.99244e-08
Tanc1	-0.891396	2.05685e-08
Riox2	-0.660586	2.09499e-08
Rnf19b	0.639883	2.17493e-08
Unc93b1	0.930194	2.21339e-08
Ces2c	1.36675	2.21339e-08
Gm29114	0.604993	2.26657e-08
Gm6934	-1.4479	2.47861e-08
Nol10	0.625998	2.5139e-08
St6galnac4	0.715038	2.53793e-08
Alad	0.903647	2.61095e-08
Lig4	-0.967777	2.65059e-08
Grap2	-0.588256	2.67927e-08
3110056K07Rik	-0.730372	2.69946e-08
AL603745.2	-0.914033	2.71628e-08
Slc39a4	1.25562	2.71792e-08
Gimap7	0.696049	2.78602e-08
Twsg1	0.739929	2.87414e-08
Fam83g	1.82408	3.06956e-08
Nlrc5	0.542316	3.07328e-08
Pgm2l1	-0.697851	3.121e-08
Tob1	-0.688714	3.16326e-08
8030451A03Rik	3.38561	3.16326e-08
Slc25a23	-1.13376	3.22533e-08
Vmp1	0.597579	3.39132e-08
Pnkd	1.14338	3.40907e-08
Igkv5_39	5.80564	3.48497e-08
Gm29094	0.844771	3.96886e-08
Galm	0.768163	4.24494e-08
Egr2	0.961547	4.30439e-08
Cep162	0.598902	4.31436e-08
Gm10874	1.76271	4.35091e-08
Pcdhgb5	1.01394	4.40285e-08
Cxcr5	0.815998	4.57984e-08
Itga9	-2.30843	4.61908e-08
2510009E07Rik	-1.08741	4.67225e-08
Trerf1	0.721537	4.68119e-08
Gm18342	4.56426	4.71922e-08
Vwa5a	0.608121	4.79718e-08
Dock9	0.634889	4.93816e-08
S1pr4	-0.570904	4.94871e-08
Cobll1	1.05473	5.21019e-08
Bag3	1.31642	5.24679e-08
A430078G23Rik	-0.684895	5.26361e-08
Slc17a9	-0.815439	5.30689e-08
Gmfb	-0.555566	5.49629e-08
Ksr1	0.615468	5.51983e-08
Tnf	-0.733989	5.72163e-08
Syde1	-1.91891	5.75962e-08
Lfng	-0.463001	6.10157e-08
Dapl1	-3.36874	6.17397e-08
AC113059.1	-1.21649	6.27193e-08
Zfp329	-0.551837	6.36562e-08
Cecr6	-1.31882	6.64417e-08
Nfkbie	0.592415	6.75681e-08
Cpm	-0.72342	7.00545e-08
Map3k5	0.506361	7.5313e-08
Mplkip	-0.574683	7.73362e-08
Inppl1	1.0332	7.89211e-08
Pon3	1.41961	8.13274e-08
Slc35g1	-0.693381	8.30454e-08
Herc3	-0.499082	8.69867e-08
Arl4c	-0.550121	9.08876e-08
Smc4	-0.574125	9.29463e-08
Eomes	0.931411	9.40306e-08
Heca	-0.462816	9.63512e-08
Stk32c	2.60968	9.88017e-08
Gm37534	-1.39819	1.02352e-07
H2_DMa	0.912219	1.02374e-07
Pkm	0.446265	1.02986e-07
Ifit2	-0.715513	1.08241e-07
Ctsa	0.619882	1.10685e-07
Tex9	0.941552	1.11432e-07
Atf6	0.677286	1.12229e-07
Ttc14	-0.431099	1.13941e-07
Rreb1	-0.710684	1.19931e-07
Rnf216	0.554796	1.19964e-07
Mir19b_1	-4.49968	1.22159e-07
Ppp1r3f	-0.765584	1.22387e-07
Ifi206	-0.682441	1.32219e-07
Gm15638	-0.794584	1.36557e-07
Id2	0.767046	1.52294e-07
Mab21l2	1.08139	1.52294e-07
4921522P10Rik	-1.77652	1.55264e-07
Actn1	-0.692109	1.63418e-07
Adam9	0.984762	1.63652e-07
Zfp608	-1.00857	1.65231e-07
2010111I01Rik	0.479094	1.65853e-07
Dph5	-0.578969	1.69925e-07
Parp11	-0.565985	1.7236e-07
Mturn	-0.71539	1.72892e-07
Ifi208	-0.595544	1.72904e-07
Itm2c	0.72843	1.72904e-07
Ergic1	0.590469	1.78783e-07
Pdlim1	-0.815965	1.818e-07
Nf2	0.646779	1.84081e-07
Gm21885	-1.43961	1.86757e-07
Setbp1	1.15088	1.88704e-07
Rab39b	1.87829	1.88704e-07
Nsd2	0.688063	2.01613e-07
Zc3h7b	0.696266	2.01613e-07
AC151730.3	-1.57439	2.0181e-07
Abhd4	1.34421	2.03784e-07
Zcchc18	0.940217	2.04564e-07
Scg5	-1.71209	2.08686e-07
Stab1	2.76092	2.09772e-07
Slc41a1	0.730495	2.45218e-07
Hdac7	0.540101	2.5768e-07
Ighj4	1.82471	2.60466e-07
Pecam1	-0.616047	2.6191e-07
Comt	0.731807	2.69493e-07
Itga6	-0.505185	2.70691e-07
Gm26672	1.0123	2.70691e-07
Ankrd6	0.99878	2.70768e-07
Mir92_1	-3.85259	2.8403e-07
Plk3	0.797054	2.97785e-07
Nsg2	-0.672096	3.0033e-07
Gm2464	3.13905	3.0103e-07
Cd109	3.16006	3.08495e-07
Tigit	2.00064	3.15042e-07
Olfml3	-1.92494	3.2684e-07
Naip6	0.706046	3.27486e-07
Cdc14a	0.566438	3.30607e-07
Fyn	0.414163	3.32709e-07
Reep3	0.510683	3.32709e-07
Zap70	0.466891	3.36151e-07
Dusp14	1.78014	3.486e-07
Ppfibp1	0.897843	3.55345e-07
Pik3r1	-0.520862	3.56581e-07
Usp18	-0.638784	3.59108e-07
Fnbp1	0.46905	3.59108e-07
Gm9311	1.12463	3.59108e-07
Sgms1	0.714857	3.61781e-07
Havcr2	1.67337	3.64617e-07
Fam234a	0.956356	3.85995e-07
Cd200r1	0.596456	3.90373e-07
Psd3	-2.25992	4.03947e-07
Il15ra	0.806698	4.147e-07
Gm37298	-1.27696	4.16503e-07
Rap2b	-0.548977	4.20973e-07
Gm26690	-0.86622	4.21171e-07
Lpxn	0.654106	4.21171e-07
Gm37584	-2.26531	4.26008e-07
Gmpr	1.21145	4.27102e-07
Abca2	0.557816	4.36479e-07
Gpd2	-0.878311	4.49479e-07
Ttc39b	0.416302	4.54222e-07
Fbxw8	0.836861	4.54437e-07
Entpd5	-0.618626	4.591e-07
Trim25	-0.477914	4.74156e-07
Rrm1	0.746855	4.74156e-07
Gm26981	-0.774883	4.76021e-07
Tnfrsf25	-0.579043	4.76126e-07
Kdm4d	1.44518	4.81075e-07
1810026B05Rik	-0.425552	4.92121e-07
H2_Q7	0.463651	4.92121e-07
Sytl2	-0.560626	5.05646e-07
Chd7	0.484308	5.06176e-07
Dip2c	-1.19937	5.20203e-07
Zmiz2	0.511337	5.3342e-07
Aven	-0.611788	5.39301e-07
Ppp1r15a	0.894931	5.39301e-07
Mtbp	0.643227	5.39636e-07
Itk	-0.420258	5.6146e-07
Ranbp6	-0.612799	5.66381e-07
Trib1	0.550472	5.78565e-07
4930523C07Rik	-0.44028	5.82423e-07
Hspa4l	0.518212	5.89126e-07
4930562F07Rik	-0.625872	6.04314e-07
Gm37198	-1.31238	6.15284e-07
4632427E13Rik	-0.57725	6.23927e-07
Chst10	-0.612342	6.40861e-07
Gm7609	2.08728	6.42709e-07
Sele	-1.43655	6.42862e-07
Gm44751	-1.47574	6.69134e-07
AC154176.2	-2.89413	7.08492e-07
Sema4a	-0.995945	7.13431e-07
Bspry	2.03015	7.1906e-07
Plxnc1	0.502806	7.23962e-07
Psmb9	0.554216	7.25555e-07
Xist	0.422432	7.26158e-07
Rab3ip	-0.701882	7.29379e-07
Erp27	-1.53191	7.41242e-07
Fignl1	1.20041	7.69643e-07
9330104G04Rik	-1.44501	7.98487e-07
Rasgef1a	1.29472	8.23113e-07
Acsl3	-0.940914	8.26439e-07
Gm37126	-1.18138	8.30341e-07
Gm4258	-1.67352	8.66601e-07
Gucd1	-0.746747	8.66601e-07
Il12rb1	0.702056	8.75477e-07
Zc3h12c	1.14373	8.92212e-07
Rasa3	-0.43717	8.97292e-07
Chd2	-0.397874	9.0388e-07
Lgals3bp	0.516037	9.14778e-07
Ifit1bl1	-0.766533	9.30911e-07
Nrp2	-1.98789	9.44807e-07
Sclt1	0.73569	9.44807e-07
Ctsb	0.665925	9.68589e-07
Ldhb	0.610958	9.70037e-07
Gm33280	-1.2657	9.81706e-07
5330417C22Rik	2.93259	9.98545e-07
Inpp5b	0.481571	1.00535e-06
Nfil3	1.29812	1.01123e-06
Spag16	1.37887	1.01761e-06
Nlrp1b	0.9573	1.04655e-06
Baz1a	0.468389	1.04864e-06
Gzmk	3.71979	1.06697e-06
AC124712.1	0.630706	1.10074e-06
Sirt1	-0.586033	1.11345e-06
Arhgef26	-1.70435	1.11481e-06
Ecel1	5.37163	1.15568e-06
Gm42809	-0.984062	1.16417e-06
Crybg3	-0.801499	1.16885e-06
Gm44686	-0.469906	1.18957e-06
Dusp4	0.563968	1.2117e-06
2310058D17Rik	-1.06834	1.21725e-06
Zfp174	-1.32735	1.22601e-06
Gpr34	-0.852497	1.23738e-06
Uhrf1	0.977674	1.23738e-06
2810001G20Rik	-1.25862	1.25068e-06
2610037D02Rik	-0.610082	1.25068e-06
Pvt1	0.653118	1.25068e-06
Flt3l	-0.681612	1.25868e-06
Tcf7l2	-2.1096	1.33802e-06
Racgap1	1.05966	1.34681e-06
Dgkd	-0.477035	1.3469e-06
Ighj3	2.3127	1.36352e-06
Abr	0.513808	1.37448e-06
Clip3	1.81881	1.40119e-06
Ehd1	0.890035	1.40832e-06
Gm21909	-1.13016	1.42066e-06
Cep112os1	1.84424	1.43842e-06
Tsix	0.445591	1.45197e-06
Tmem51	3.32265	1.46252e-06
Rarb	-0.91398	1.46625e-06
Slc5a3	0.628501	1.46625e-06
Gm17056	-2.32183	1.474e-06
Gm42463	-2.08038	1.48131e-06
Snx13	0.432672	1.50702e-06
Itpr1	0.51329	1.51501e-06
Hspa5	0.489385	1.5159e-06
Lysmd3	-0.521726	1.58265e-06
Bcl2l11	-0.586105	1.59446e-06
Nacad	-1.05235	1.6032e-06
Hipk2	0.546669	1.62625e-06
Gm19325	-1.68768	1.64577e-06
Dusp16	1.07117	1.64719e-06
Slc30a7	-0.449132	1.68168e-06
Aplp1	1.24865	1.69747e-06
St14	1.28301	1.73354e-06
4930502E09Rik	-2.80691	1.73677e-06
Gm37759	2.32208	1.7496e-06
Muc16	5.45445	1.79067e-06
Ttbk1	2.90172	1.80037e-06
Rgs16	2.03179	1.81149e-06
Sdcbp2	0.936084	1.81374e-06
Espn	-0.541501	1.81905e-06
Atcay	1.14005	1.81905e-06
Cd226	-0.521379	1.83371e-06
Snord13	1.39474	1.84602e-06
Plcxd2	-0.493912	1.88683e-06
1700017B05Rik	0.728007	1.909e-06
Pcdhgb7	0.915475	1.93631e-06
Fam167a	2.96567	1.93631e-06
Dcaf17	-0.466826	1.95732e-06
Orai1	0.54162	1.96905e-06
Trav4_4_dv10	1.27034	1.9961e-06
Map3k3	-0.487236	2.03355e-06
Dgki	2.50939	2.03355e-06
Prpf38a	-0.577027	2.04888e-06
A630001O12Rik	1.77048	2.05734e-06
Ighg3	2.47883	2.05734e-06
Limk1	0.761387	2.10482e-06
Pms1	0.615815	2.19852e-06
Lama5	1.2747	2.21207e-06
Serinc4	-0.682424	2.25843e-06
Nek6	0.638008	2.27559e-06
Hsp90aa1	0.446261	2.2862e-06
Gm26735	-1.21913	2.34555e-06
Tbc1d8	-0.725406	2.40977e-06
Slc38a2	-0.458453	2.5236e-06
Ms4a6c	-0.518188	2.53153e-06
B230219D22Rik	-0.540905	2.56058e-06
Fubp1	-0.353523	2.61537e-06
Il12rb2	-0.826175	2.63283e-06
Scpep1	1.45437	2.68004e-06
Lrig1	0.478379	2.69584e-06
Fam20c	2.29982	2.72549e-06
Alox8	1.35366	2.72844e-06
Fam102b	-0.735555	2.76647e-06
Trim37	0.62445	2.79681e-06
4732416N19Rik	-0.984848	2.80756e-06
Samsn1	0.49726	2.85116e-06
Cdcp1	0.923272	2.85204e-06
Nfatc2	0.449938	2.85438e-06
Ispd	2.08189	2.86533e-06
Slfn5os	-0.774996	2.96513e-06
Marcksl1	0.982278	2.9798e-06
C230096K16Rik	-0.747565	3.23402e-06
Mapk11	-0.677732	3.247e-06
Cr2	-0.947934	3.30587e-06
Zfp871	-0.398625	3.32921e-06
Pcdhga10	0.979169	3.51372e-06
Il18r1	1.40882	3.52594e-06
Dock6	1.28624	3.59128e-06
Lag3	2.31816	3.59128e-06
Tet3	-0.43034	3.70037e-06
Ms4a4b	-0.453415	3.7136e-06
Cd200r3	-3.88434	3.76748e-06
Notch1	0.554196	3.76748e-06
Nkd2	-1.78097	3.81764e-06
Mapk12	-1.62863	3.81991e-06
Sema4d	0.387718	3.84816e-06
Tm4sf5	3.84019	3.84816e-06
9930111J21Rik2	-0.518063	3.87253e-06
Plac8	1.36592	3.91897e-06
Ppp3ca	-0.504104	3.94582e-06
BC043934	-0.810595	4.08566e-06
Anxa4	1.06035	4.10404e-06
Trdv1	2.01477	4.15716e-06
Ube2l6	0.928014	4.1632e-06
Ccnj	-0.712404	4.17774e-06
Il21	3.03826	4.18772e-06
Rbpj	0.692475	4.19705e-06
Rhob	0.955811	4.20982e-06
Xcl1	2.39637	4.2245e-06
Nod1	-0.507684	4.30676e-06
Slc1a5	0.420197	4.30676e-06
AI506816	0.530161	4.34988e-06
6720427I07Rik	-0.758258	4.35138e-06
Tulp2	1.59744	4.52727e-06
Igkv12_46	7.17192	4.58768e-06
Gm42686	1.05562	4.62794e-06
Gphn	0.686803	4.66044e-06
Rrbp1	0.573891	4.75888e-06
Grn	1.08342	4.75888e-06
Hist1h4a	1.19394	4.85663e-06
Mcl1	-0.394045	4.95497e-06
Bmp7	0.801665	5.02196e-06
Pcdhga9	1.00687	5.20212e-06
Arhgap26	0.522823	5.29252e-06
Smad5	-0.433151	5.62778e-06
Dtl	0.980679	5.68274e-06
Sbk1	-0.579182	5.75528e-06
Prkcb	0.432293	5.85673e-06
Susd3	0.980815	5.90704e-06
Dnah8	-0.591518	5.96235e-06
Cmya5	-0.794401	6.04343e-06
Whrn	0.80165	6.07481e-06
Ppp1r16a	0.996043	6.09282e-06
AC159314.1	0.850491	6.26002e-06
Lamp2	0.592341	6.2894e-06
C3ar1	-2.93662	6.30593e-06
Pcdhgb2	1.09298	6.42178e-06
Pvr	-0.615986	6.42773e-06
Lgalsl	1.11543	6.45494e-06
Mylip	-0.546217	6.46774e-06
Fmn1	3.39064	6.49903e-06
Dnase1l3	2.34095	6.58985e-06
Pip4k2a	-0.468449	6.61852e-06
Scly	0.636259	6.65802e-06
Tap1	0.429482	6.70407e-06
Zeb2	1.364	6.70448e-06
Cyp2d22	-1.3984	6.73547e-06
Etnk1	-0.358379	7.04291e-06
Trpv6	-1.31494	7.10003e-06
Mindy2	-0.401603	7.30674e-06
Add3	-0.434507	7.32941e-06
Gemin8	0.864473	7.32941e-06
Fhdc1	1.18168	7.62842e-06
Hnrnpll	0.475636	7.64116e-06
Bcr	0.607841	7.78755e-06
Sh3bgrl2	-0.816994	8.05933e-06
Mamstr	-2.30687	8.13672e-06
Zbtb37	-0.384681	8.13672e-06
Capns1	0.450539	8.14335e-06
Clstn1	0.695189	8.29993e-06
Gm43445	-2.40466	8.52358e-06
Coq8a	0.837493	8.54778e-06
4930452B06Rik	-3.14532	8.87457e-06
Cacna1s	2.23102	8.87457e-06
Ak5	-1.92291	9.18282e-06
Spp1	4.1111	9.18282e-06
Nrn1	0.643401	9.39018e-06
Ryr2	-2.78363	9.42504e-06
3632454L22Rik	-0.991602	9.6638e-06
Anxa2	0.86739	9.6638e-06
Gm36931	-1.24544	9.99968e-06
Map3k8	-0.551487	1.00496e-05
Zfp326	-0.455286	1.0052e-05
2610307P16Rik	-1.93461	1.00564e-05
Gm27514	-2.3796	1.01698e-05
Prkch	0.420615	1.01698e-05
Ms4a6b	-0.412026	1.02129e-05
Junos	1.10045	1.034e-05
Abcc1	0.473284	1.03674e-05
Pde3b	-0.934518	1.04581e-05
Podnl1	0.723005	1.07304e-05
Gm45155	-1.80273	1.07413e-05
Cebpa	1.77968	1.07413e-05
Psen2	0.446035	1.07918e-05
Plagl1	0.776688	1.07918e-05
Trpm1	-1.04252	1.09105e-05
Pla2g4f	-1.22071	1.11965e-05
Gm37169	-1.19367	1.13314e-05
Lsm11	-0.78128	1.13732e-05
Gm11802	0.691277	1.15164e-05
Gata1	-0.729826	1.16316e-05
Mgat4a	-0.552129	1.18056e-05
Crem	0.668567	1.18296e-05
Ifi209	-0.450445	1.1883e-05
Gm44321	-0.652016	1.19514e-05
Rasgrp1	-0.4069	1.19734e-05
Trps1	0.581985	1.21627e-05
Ndfip1	0.492475	1.23355e-05
Sccpdh	1.335	1.30324e-05
Cd96	-0.452182	1.31939e-05
Mcm4	0.451601	1.34061e-05
Optn	2.04342	1.34705e-05
Pls1	2.58133	1.35276e-05
Ehd4	1.04731	1.35335e-05
Irf2bp2	0.450379	1.36967e-05
Tubb2a	-0.981068	1.38569e-05
Gm45515	0.70666	1.38717e-05
Ptger4	0.426314	1.38725e-05
Coch	-1.60353	1.40574e-05
Gm17590	0.856581	1.40574e-05
Gm37233	-0.967767	1.41232e-05
Gm45250	-1.04868	1.42635e-05
Gm16214	0.848959	1.44311e-05
Lrif1	-0.402028	1.44829e-05
Ptk2	-1.10659	1.45559e-05
A530021J07Rik	-3.29983	1.47114e-05
Gm36948	1.48862	1.5111e-05
Bach2os	-0.728267	1.52238e-05
Adgrd1	2.15521	1.53357e-05
Ldhd	-0.773938	1.54499e-05
Dis3l2	0.54842	1.54685e-05
Mapre3	1.20399	1.58643e-05
2310043P16Rik	-0.650659	1.59451e-05
Acta2	-1.41908	1.60959e-05
Lysmd1	-1.06965	1.63474e-05
Fam151a	1.44818	1.6377e-05
Mlkl	1.67045	1.66581e-05
Hopx	0.583081	1.66698e-05
Dok1	0.863173	1.69698e-05
Gm26887	2.57543	1.69698e-05
Itpripl2	1.24801	1.71663e-05
Fam43a	1.04793	1.7198e-05
Ppp2r5a	-0.395642	1.72034e-05
Grina	0.628719	1.73793e-05
Sytl3	-1.29963	1.76396e-05
BC106179	-0.715399	1.76396e-05
Fam78a	-0.448285	1.76396e-05
Rnf125	0.714032	1.76396e-05
Smco4	0.886128	1.78172e-05
Slc43a3	0.919433	1.78207e-05
Mier1	-0.334089	1.81039e-05
Fam57b	0.650718	1.85483e-05
Wdr90	1.06562	1.87485e-05
Ptpn11	0.502644	1.89372e-05
Gm45716	0.758158	1.94431e-05
Fasn	0.436757	1.96095e-05
Tm4sf20	-1.943	1.98026e-05
Dclre1b	-0.632723	2.03114e-05
Ptgir	-1.24343	2.03321e-05
Cbx6	0.560945	2.03321e-05
Cebpb	1.06876	2.04364e-05
Ralyl	2.99778	2.05575e-05
Rala	-0.629134	2.08281e-05
Gm16120	-0.876787	2.10789e-05
Insrr	2.43326	2.1475e-05
Plxnb2	1.70036	2.16543e-05
Gm42636	-1.72061	2.17022e-05
Ms4a4c	-0.691027	2.17022e-05
Ppm1b	-0.363483	2.17022e-05
H2_Q4	0.376882	2.21394e-05
Etfrf1	-0.63186	2.22257e-05
Slc12a6	-0.355305	2.24595e-05
Ptafr	1.85217	2.24896e-05
Etv6	0.619893	2.25173e-05
Crlf2	0.818921	2.26818e-05
Gm37844	-0.461615	2.3138e-05
Arhgef12	0.571378	2.32632e-05
Rgag4	2.00536	2.38156e-05
Mtss1	-0.48936	2.41548e-05
Wee1	0.796448	2.41548e-05
Iglc1	6.93335	2.42382e-05
Zfp322a	-0.549648	2.45819e-05
Fam110a	1.0217	2.48716e-05
Trpc1	2.84792	2.48716e-05
Cep290	0.686215	2.54877e-05
Gm43127	-1.22913	2.56373e-05
Pcmtd2	-0.452169	2.57425e-05
Fam110b	-2.79881	2.57818e-05
Gm18301	0.68975	2.57818e-05
Mcmdc2	-1.16642	2.58931e-05
Mapkbp1	0.645545	2.60814e-05
Efhd2	0.584166	2.68648e-05
4933427D14Rik	0.584427	2.70537e-05
Arhgef11	-0.648234	2.71083e-05
Vipr1	-1.35133	2.71386e-05
Ncapg2	0.937987	2.73236e-05
Jam2	-1.38564	2.73992e-05
Myo7a	1.12717	2.77522e-05
Arfgef3	1.66231	2.80643e-05
2010016I18Rik	-0.38462	2.80852e-05
Hip1r	0.470973	2.80852e-05
C230085N15Rik	-1.30904	2.81725e-05
Stat3	0.37844	2.85739e-05
Tnfsf13b	1.78635	2.86645e-05
Src	0.94523	2.89698e-05
Gm30948	-1.23874	2.91399e-05
Bmyc	0.553981	2.9196e-05
CT009512.1	-2.70814	2.97538e-05
Cd2ap	-0.429896	2.99507e-05
Fam84b	-0.645588	3.20972e-05
Kynu	3.58688	3.2304e-05
Pcdhga7	0.988718	3.3006e-05
Lpin2	0.429533	3.3241e-05
Pcdhgb4	0.883015	3.39609e-05
Ggps1	-0.45283	3.4252e-05
Crebzf	-0.434096	3.4715e-05
Gm26839	-1.91693	3.52461e-05
Tnnt2	-1.55271	3.63869e-05
Ifnar1	-0.358707	3.69238e-05
Atad2	0.462378	3.69238e-05
Gm11730	2.44281	3.69599e-05
Gem	1.03002	3.70739e-05
Lrp3	2.29521	3.70739e-05
Pcf11	-0.369267	3.7228e-05
Ctss	0.494722	3.7891e-05
Zfp354c	-1.2764	3.83263e-05
Cd3e	0.329196	3.89189e-05
Me2	-0.439321	3.92257e-05
Fgd6	0.720651	3.94215e-05
Armcx4	0.807911	3.95474e-05
Col11a2	-1.23583	3.96401e-05
Prkcq	-0.449636	3.98328e-05
Dgat2	1.0921	4.00852e-05
Fam8a1	-0.448542	4.03282e-05
Gm28942	1.01971	4.04022e-05
Zfp612	1.47809	4.08569e-05
Aebp2	0.415232	4.09607e-05
Slc3a2	0.454538	4.11372e-05
Vat1l	6.84162	4.19179e-05
Sgo1	-0.837102	4.19735e-05
Plekhb2	0.491108	4.21115e-05
Pcdhga5	0.975269	4.27153e-05
Khdc1a	-1.25874	4.30925e-05
Pkp3	0.564305	4.31506e-05
Gm12258	-0.683623	4.34466e-05
C1galt1	-0.461147	4.35257e-05
S100a4	0.933337	4.36949e-05
Arhgef18	-0.456488	4.38953e-05
Klhl6	-0.41228	4.41224e-05
Gm5970	1.47156	4.41224e-05
Pcdhga8	0.893899	4.45062e-05
Nedd4l	-0.749528	4.46242e-05
Plxnb1	1.07723	4.53929e-05
Ccrl2	0.817667	4.5438e-05
Gm24407	0.560095	4.56411e-05
Zfp120	-0.494365	4.58601e-05
Smc6	-0.421314	4.67514e-05
Sulf2	-1.08996	4.7378e-05
Ccl4	3.01087	4.75858e-05
Ncf4	0.473088	4.76421e-05
Mapre2	0.493412	4.83588e-05
Rgs3	0.479263	4.91709e-05
Smpdl3b	2.14789	4.93471e-05
Tspan13	-0.394576	4.95452e-05
Ahcyl2	-0.40612	5.02576e-05
Lnx2	0.423449	5.11183e-05
Chaf1a	1.02784	5.16226e-05
Prps1l1	1.31131	5.1689e-05
Sostdc1	3.70307	5.18098e-05
Gm42674	0.923158	5.19678e-05
Raph1	0.67299	5.26924e-05
Spock2	1.48306	5.28215e-05
Abcb9	0.570024	5.41305e-05
Sfmbt2	-0.684238	5.48056e-05
Dclk1	2.99544	5.50042e-05
Pigs	0.489492	5.52538e-05
Glul	-0.470932	5.52913e-05
Slc25a13	0.811532	5.60189e-05
Fbxo17	-1.08824	5.61741e-05
Pcdhgb6	0.906892	5.61741e-05
Fam160a1	1.82577	5.65654e-05
Zfyve21	-1.27283	5.65782e-05
Amz1	0.902026	5.74677e-05
Gm43197	-0.610366	5.81035e-05
Pcdhga11	0.868274	5.91934e-05
Trgj1	-2.68034	5.92674e-05
Gm6649	-0.769455	5.97131e-05
Gm44616	0.88134	5.98549e-05
Crebrf	-0.397984	6.02844e-05
Lrp10	0.418497	6.06181e-05
Pcdhgc3	0.897487	6.21545e-05
Gas2l1	1.88292	6.22968e-05
Ramp1	-0.667559	6.25784e-05
Pik3c2b	-1.07348	6.26248e-05
Tnfaip8	0.380494	6.30986e-05
Phf20l1	-0.365438	6.52842e-05
Fam81a	1.47959	6.55568e-05
Nrp1	0.449104	6.55642e-05
Sar1b	0.492146	6.61637e-05
Tecpr1	-0.415761	6.66129e-05
Axl	1.50077	6.68108e-05
Pbx3	1.20016	6.85225e-05
Fdxr	0.754801	6.85424e-05
Pold3	0.482011	6.98899e-05
Cast	-0.374228	7.07083e-05
Zfp672	-0.498819	7.10642e-05
Asns	1.5628	7.14353e-05
Arrdc4	0.813213	7.20917e-05
Per1	0.544055	7.23606e-05
Tlr4	1.55348	7.43509e-05
Lipa	-0.464332	7.45579e-05
Gm43140	-1.59996	7.51675e-05
Tanc2	-0.734176	7.73857e-05
Eya2	-1.25042	7.78401e-05
Gm26992	0.407229	7.79237e-05
Tbc1d24	1.52777	7.86537e-05
Camk1d	-0.617377	7.93267e-05
4930417O13Rik	0.379435	7.93869e-05
Rapgef4	-0.872528	8.11006e-05
Rnpep	0.514676	8.14241e-05
Mitd1	-0.530785	8.20832e-05
Cxcr4	0.674219	8.21445e-05
Traj43	0.908431	8.24013e-05
Slfn10_ps	0.510308	8.49298e-05
Gpx3	-1.06443	8.50226e-05
Gm8818	1.84465	8.51971e-05
Mcm3	0.603615	8.63729e-05
Plek2	-2.08962	8.69296e-05
Fam3c	0.374132	8.69296e-05
Gm13212	-0.636502	8.70286e-05
Mtcp1	-0.558722	8.75626e-05
1110028F11Rik	1.67835	8.75626e-05
Fam169a	-0.787862	8.83235e-05
F730043M19Rik	0.511087	9.00537e-05
Amy1	-0.70211	9.18427e-05
4930469K13Rik	-0.59013	9.18427e-05
Traj40	0.713934	9.25324e-05
Gpr161	-2.40397	9.2785e-05
Gm26930	-1.38422	9.40823e-05
Stambpl1	-0.513413	9.55987e-05
Zbtb16	-2.66157	9.76113e-05
Gm43352	-0.693114	9.77365e-05
Gm43185	-1.66434	9.80769e-05
Nsun7	2.3838	9.83238e-05
Vcam1	2.24909	9.92287e-05
Akr1c13	-1.08223	0.000100625
4930558J18Rik	1.45623	0.00010087
Zcchc14	-1.90293	0.000104883
Tgfbr3	-0.614727	0.000106119
Sla	0.440198	0.000106119
Dcun1d4	0.486341	0.000106542
Gm22748	1.20858	0.000108191
Incenp	0.509829	0.000108257
Adam1a	-1.49185	0.000108371
Pik3c2a	0.350713	0.000108462
Lamtor3	-0.470315	0.000108751
Man2b2	0.498417	0.000108816
Cyfip1	1.07641	0.00011082
Trav9_4	1.04817	0.000111422
Trav6_7_dv9	1.02332	0.000111527
Igtp	0.323533	0.00011286
C1qtnf6	0.912441	0.000113378
Pcdhgb8	0.828582	0.000114087
Plxna1	-0.77967	0.000114492
Mboat7	0.466017	0.000114613
Hk2	0.823609	0.000114613
Mcub	-0.73943	0.000115869
Cfl2	-0.525318	0.000116178
B3gnt2	0.410679	0.000116178
Fkbp5	0.541154	0.00011623
1700001O22Rik	2.43086	0.000116253
Fabp5	0.842854	0.000117167
Rab11fip4	0.523823	0.000117446
Adora2a	0.552595	0.000117484
Gprc5b	-2.12638	0.000119022
Fxyd4	-1.42532	0.000119132
Lig1	0.642022	0.000120645
Pcdhga6	0.949473	0.000121094
Lsamp	3.88696	0.000121094
Dtx3	0.793391	0.000121711
5830405F06Rik	-0.528234	0.000122051
Btg2	-0.48034	0.000122449
Hsdl1	-0.447835	0.000123291
Tnfrsf18	0.471043	0.000123514
Ptpn1	0.397264	0.000123779
Mllt1	0.50439	0.000126121
BC034090	-2.15509	0.000126244
Galnt14	2.41799	0.000127835
Sipa1l1	-0.4526	0.000128052
Ccdc92	0.784887	0.000128274
Ptger3	-2.47076	0.000128425
Nbas	0.423826	0.000128425
Kif1b	0.420294	0.000128502
Nxpe3	-0.379876	0.00012905
Traj42	0.918476	0.00012905
Shtn1	1.88644	0.000130311
Tmem108	-1.86516	0.000130506
Gm38253	-0.493368	0.000130506
Hells	0.660476	0.000130878
Luzp1	0.787002	0.000131753
Lancl3	1.72891	0.000132171
Cep112it	2.06225	0.000132287
AC117639.2	1.71772	0.000132548
Got2_ps1	1.54445	0.000133497
Wdr78	-0.702894	0.000133731
Gm38235	1.06422	0.000134137
Prrc2a	0.376998	0.000136957
Spaca6	-1.41136	0.000137514
Map4k3	-0.50108	0.000138162
Acvr1b	-0.629934	0.00013925
Gm13684	0.810691	0.00013925
Mrps6	0.604215	0.000140829
Ehmt2	0.390582	0.000142583
Serinc3	0.352793	0.000144889
Rnpc3	-0.415861	0.000145324
Gm6831	1.98271	0.000145324
Gm16702	1.62105	0.000146954
Smo	-2.1066	0.000147338
Pla2g16	0.52533	0.00014785
Gm12534	2.58126	0.00014785
Prickle1	-0.764069	0.000147886
Mypopos	-0.535765	0.000147949
Ahnak	0.369556	0.000148244
Plag1	-1.01198	0.000148519
Gm14005	1.42717	0.000149644
Slc37a2	0.98455	0.000150653
Bcor	0.410627	0.000151598
Sh3bp5	-0.404078	0.000151809
Gm8995	-0.364163	0.000151809
Cyp20a1	0.745714	0.000152444
Sik3	0.502902	0.000157827
Tnfsf15	2.5174	0.000159247
Stk26	-0.391897	0.000159456
Jade2	0.441545	0.000163244
Rmnd1	-0.502598	0.000166269
Crybg3	-1.8737	0.000167356
Bcat1	0.75425	0.000167795
4930528J11Rik	-0.615299	0.000167991
Mast2	0.504788	0.000170114
Piga	-0.579577	0.000170214
Map2	2.45287	0.000170521
Traf3ip3	-0.397092	0.000171736
Rtn3	0.364881	0.000171736
AC160637.1	0.431791	0.000171736
Lef1	-0.554719	0.000172053
Ebi3	0.813059	0.000172374
Tpi1	0.720817	0.000175454
Hsp90ab1	0.345168	0.000176327
Pcdhgc4	0.902863	0.000176873
Zfp260	-0.409825	0.000177126
Tcrg_C2	-1.5483	0.000177433
Abcb1b	0.586894	0.000177802
Tuba1b	0.460137	0.000178064
Sft2d3	-0.751599	0.00017936
Dbp	-0.602292	0.000180774
Gm28048	0.400979	0.000182341
H2_Q5	0.473113	0.000182654
Hcfc1	0.362276	0.000185872
Zfp770	-0.51447	0.000187018
Slc52a2	0.569103	0.000187668
Prkca	0.328463	0.000189359
A930005N03Rik	1.06266	0.000189406
Gm2663	3.26874	0.000191268
A230005M16Rik	0.523792	0.000191487
1810013L24Rik	-0.364401	0.00019473
Gm15511	1.11829	0.000197257
Myh9	0.32261	0.000198592
AC131687.1	-0.714128	0.000199379
Hist1h2bl	0.952446	0.000199422
D130019J16Rik	-1.1747	0.000205371
Gm13091	-0.824126	0.000206859
Rapgef1	0.365342	0.00020723
Acvrl1	-1.57328	0.000207628
Dyrk2	-0.454637	0.000207746
Mms22l	0.570527	0.000207746
A630033H20Rik	-0.731454	0.000207908
Fam117a	-0.428966	0.000208037
Ppp2r3a	-0.736207	0.000208372
Trav5_4	0.978621	0.000209701
Ighv5_6	6.62012	0.000210541
Nqo2	-0.655913	0.000210799
Jazf1	0.712723	0.000211431
AA474408	-0.740112	0.000212279
Zfp958	-0.507981	0.000215221
St6gal1	-0.366476	0.000215221
Pex11a	1.61022	0.000216376
2610301B20Rik	1.01551	0.000216593
Ppl	-1.71493	0.000219058
Gm26944	-0.603541	0.000219493
9530068E07Rik	0.484907	0.000220998
Cd247	-0.317955	0.000222476
Tgfbr1	0.309992	0.000222584
Plagl2	0.366079	0.000224166
Zfp950	-0.454759	0.000224359
Il1rn	1.72063	0.000225371
AC122305.3	0.42745	0.000227457
N4bp2	-0.363001	0.000228096
Lamb1	-2.54562	0.000228292
Ifi203	-0.333286	0.000231148
Cd302	-0.962796	0.000231824
Map4k4	-0.336366	0.000233801
Gm14029	1.31448	0.000233801
Megf8	2.1583	0.000234414
Jarid2	0.350505	0.000236029
Phtf2	-0.333103	0.000237615
Jun	1.50433	0.000240605
Gatad2a	0.376703	0.000242547
Gm44037	-1.42133	0.00024324
Lpp	-0.451752	0.000243378
Gm37499	-1.05904	0.000243897
Naip5	0.725513	0.000244524
Traj38	1.05454	0.000246086
Rab19	0.642811	0.000246709
Prim1	0.76268	0.000250311
B3galt1	2.02183	0.000257751
Otud1	-0.777846	0.000257789
Slc25a19	0.553798	0.000264539
Lmnb1	0.630978	0.000264539
Myh3	3.26287	0.000264539
Cenpb	0.592155	0.000265181
Mir16_2	-0.999053	0.000268411
Emilin1	-1.56335	0.000270082
Gm37509	-1.18039	0.00027165
Tbc1d5	0.472971	0.000272733
Gm37238	-0.568104	0.000276189
Poc1b	-0.571061	0.00027677
Mycbp	-0.743245	0.00027691
Phyh	0.523921	0.000278184
Unc119	0.588308	0.000279944
Apol9b	0.941469	0.000286077
Rgs9	0.813436	0.000287508
Ccdc66	-0.345886	0.00028799
Acss2	-0.558963	0.000288702
Srrm2	0.336449	0.000288936
Ighg2b	10.463	0.000293269
Gm26685	-2.37526	0.000295288
Atp6v0a1	-0.727232	0.00029906
Gm44907	-2.26731	0.00030045
AC152061.1	-0.986249	0.000301934
Tfrc	0.464271	0.000302927
Zfp2	-1.80011	0.000306159
Myh7b	-1.33957	0.000306159
Gm43196	-1.12129	0.000306159
Gramd4	-0.440657	0.000310212
Znrf3	-0.491068	0.000310238
Frmd5	1.2085	0.0003113
Gmfg	0.418827	0.000311525
BC147527	-0.547754	0.000312644
Atcayos	1.30291	0.000313085
Msi2	0.337349	0.000313146
Gm17216	-1.2598	0.000314734
Capzb	0.383045	0.00031492
Slc45a4	0.510334	0.00031492
Gm43198	-0.628121	0.000316074
Trim56	-0.392517	0.000317442
D130040H23Rik	0.49868	0.000318346
Gm16105	6.27421	0.00031869
D630008O14Rik	-0.482743	0.000319741
Trim12a	-0.361348	0.000320477
Wdr81	0.484065	0.000320501
Mcm2	0.504239	0.000320599
Cers4	0.395905	0.000321051
Dab2ip	1.15593	0.000324665
Col9a2	-6.33521	0.000325929
Gm12764	-0.694899	0.000327009
Rnf165	6.44005	0.000327009
Ifit3	-0.669348	0.000328268
Fam69a	-0.549415	0.000332549
Evl	-0.439765	0.000332756
Rsad2	-0.890159	0.000336173
Cdc42se1	-0.360296	0.000336173
Mir6903	1.74389	0.000340291
Setd7	-0.358301	0.000343753
Casz1	0.918508	0.000345237
Arhgef10l	-6.22184	0.000347742
Zfp738	-0.37665	0.000347742
Uhrf1bp1	0.740949	0.000349231
Naalad2	-1.24963	0.000363074
Adam19	0.466586	0.000364775
Gcnt1	1.05048	0.000364924
Mcoln3	-0.801283	0.000370983
Unc5cl	0.546553	0.00037356
Pank3	-0.384542	0.000376477
St5	-1.14433	0.000376521
Kat2b	-0.357158	0.000378321
Socs4	-0.36785	0.000378769
Mfsd6	0.684108	0.000379273
Gm17764	0.72413	0.000379273
Ica1	1.29617	0.000379273
Mctp1	0.623764	0.000381362
Ovgp1	-1.04039	0.000385268
Ablim1	-0.302193	0.000385268
Dleu2	0.403302	0.000385498
Traj37	0.815258	0.000386832
Trav17	1.12961	0.000388668
Pigm	-0.366519	0.000389084
Slc24a3	3.07424	0.000389501
Mir20a	-2.90912	0.000390505
Gm16907	0.425329	0.000390923
Mir15b	-1.35774	0.000392595
Scoc	-0.63178	0.000397668
Ampd3	-0.548664	0.000397668
Asxl1	0.336535	0.000397769
Hypk	-0.479125	0.000397949
Plbd1	-1.7837	0.000399772
Nbeal2	0.338619	0.000403597
Tbc1d2b	0.341488	0.000405776
Frmd6	-0.395917	0.000407341
Epha1	-1.07383	0.000412244
Grin3a	-1.2283	0.000419987
Fbxw2	-0.331632	0.000419987
Fam129b	1.20325	0.000420419
Samd9l	-0.401315	0.000420726
Xkrx	-1.50012	0.00042582
Gm7457	-1.13812	0.000427915
Nfic	0.577234	0.000430271
Wnk1	0.295998	0.000431504
1700102P08Rik	-1.50005	0.000433215
9430097D07Rik	-3.58447	0.000433554
Lsr	1.004	0.000436459
Slc35f5	1.598	0.000437251
Irf1	0.352984	0.0004457
Crlf3	-0.328908	0.000448854
Fam208a	-0.298272	0.000449198
Fam92a	0.593298	0.000449385
AC122876.1	-0.873483	0.00045173
Idh1	-0.837015	0.00045173
Grik5	0.588673	0.000459377
Neu3	0.591901	0.000463687
Scmh1	-0.746471	0.000464788
Mapk8ip1	1.17858	0.000471427
Tmem60	-0.597959	0.000471675
Slc30a1	-0.523716	0.000471675
Ikzf1	-0.291069	0.000472886
Iqgap1	0.288077	0.000474799
Csgalnact1	2.57372	0.000478196
Pp2d1	-1.09958	0.000479798
Traj35	1.10796	0.000483005
Coro2b	0.936141	0.00048347
AC154219.1	-0.810043	0.000484475
Ccdc88a	-0.915923	0.000485716
Inf2	0.558974	0.000493803
Gpr183	-0.341468	0.000499406
Rnf19a	0.437526	0.000500088
Npnt	2.12807	0.000504579
Gm15629	0.418055	0.000505208
Mrpl17	-0.484866	0.000518364
Atp1b3	-0.376098	0.000533126
Gm24265	0.493781	0.000538038
Nav2	1.28483	0.00054094
Arrdc1	0.44415	0.000543363
Cdk19	-0.354899	0.000544431
Ptger2	0.415377	0.000544907
Gm4070	0.586528	0.000545495
Capn5	1.47357	0.000547926
Sh2b1	0.472457	0.000552315
Sfxn1	0.364805	0.000552442
Stfa3	2.07437	0.000552442
Lyn	0.871307	0.000553376
Pcyt1b	0.982851	0.000557073
Ighd4_1	1.9238	0.000557959
Gm37174	-1.27535	0.000561382
Tfdp1	0.455301	0.000561382
Itga5	-1.06012	0.000562011
Siah1a	-0.538927	0.000564005
Mir21a	0.759526	0.000565803
Gm25405	4.78837	0.000567481
Gm42668	-3.05397	0.000570039
Cdkn1b	-0.383012	0.000577743
Dennd2d	-0.321732	0.000580744
Baz2b	-0.401884	0.000587074
Wipf1	0.334152	0.000587074
Dnajc3	-0.306115	0.000592918
Mir18	-2.74951	0.000593918
Ctsz	0.643571	0.000601881
Astl	-1.3461	0.000608529
Rgs2	0.547272	0.000610629
Cdkl5	-1.02826	0.000610676
Gm37760	-0.55282	0.000610676
Gbp7	0.305017	0.000611997
Camsap1	0.438467	0.000613459
Ubap1l	-2.14339	0.00061552
Brsk2	-1.0286	0.00061552
Trim7	1.68337	0.000615636
Gm42495	2.00164	0.000615784
Tex15	0.954836	0.000618497
Hyls1	-0.457467	0.000619313
Pts	-0.406366	0.000619313
Tmem65	0.401664	0.00062384
Gpr155	0.437115	0.00062384
Clcn5	0.775383	0.000625765
Alms1	0.580843	0.0006272
Gm34294	1.79486	0.000632535
Tmem71	-0.416407	0.000635871
Ubb	0.336799	0.000636707
Gm15915	-3.83319	0.000641405
Mir150	-1.7045	0.000641405
Gm45884	-0.613176	0.000641405
Stard10	0.919023	0.000644327
Mapt	-1.68993	0.00064956
Cobl	6.86024	0.000654261
Pdk3	0.510123	0.000654278
Isyna1	0.437482	0.000654658
Trac	0.375343	0.000662236
4933423P22Rik	1.39144	0.000662236
Gm19412	0.385075	0.000663237
Tnfaip8l2	-0.425443	0.000667697
Fars2	0.452668	0.000667697
Gm28707	-2.07124	0.0006755
Cpsf2	0.418647	0.000680868
Gm36932	-0.718526	0.00069174
Cox8a	0.43039	0.00069174
Rb1cc1	-0.293772	0.000696601
Grk5	0.852531	0.000710631
Zmiz1	0.380049	0.000714018
Ncapg	0.743891	0.000715688
Soat2	1.61512	0.000723184
2810408A11Rik	-1.93422	0.000728273
Melk	0.817904	0.000728273
Dhdh	1.22132	0.000729191
Clip2	0.692582	0.000730201
Ggt7	0.878484	0.000732431
Ncoa1	0.41434	0.000734718
AC133083.4	-1.19657	0.000735676
Gm7582	2.91109	0.000735676
Zfp945	-0.360787	0.000737459
Ndst1	0.439398	0.00073863
Rnf157	0.863772	0.000740742
Gm22396	1.04696	0.000742272
Mx2	-0.841017	0.000745757
Gm13748	-1.37207	0.000753322
AI480526	-0.497031	0.000753322
AC149090.1	0.406844	0.000758882
Pom121	0.385235	0.000759888
Tdrd7	0.725953	0.000772531
Muc4	1.94632	0.000774163
Gm21985	-0.314001	0.000774476
Btbd16	1.10855	0.000774791
Acp5	-0.446748	0.000777858
Calr	0.441371	0.000778387
Zfp939	1.57247	0.000783631
Got2	0.424582	0.000787586
Rnase4	0.793591	0.000788249
Alpk2	3.05719	0.000794174
Art4	-1.35161	0.000797649
Traj45	0.927644	0.0008052
Sema6d	3.1476	0.000814918
Trim2	1.09921	0.000817307
Scml4	-0.44482	0.000820966
Pcdhga12	0.702325	0.000824918
Gm15903	-1.00714	0.000825938
Tmem173	0.322355	0.000833502
Cox20	-0.378063	0.00083509
Samd14	2.01171	0.000835207
Epb41l1	-1.68509	0.000836153
4921531C22Rik	-1.20676	0.000837594
9330151L19Rik	-0.60221	0.000837594
Pdzd2	-1.06524	0.000841504
Lpcat1	0.413887	0.000841675
Zfp595	-0.422623	0.000843455
Nras	-0.354079	0.000844896
Gm13620	-1.83405	0.000846133
Ndrg2	-0.615561	0.000846209
BE692007	-0.307602	0.000849693
Celf5	2.91819	0.000851207
Akr1c12	-1.77386	0.000851687
Trbv12_1	-0.924941	0.000852641
Dnah9	-2.66765	0.000857444
Ppm1k	-0.445443	0.000859815
Slc35e4	1.66293	0.00086636
Gfod1	0.484065	0.000867223
Rnf152	2.27233	0.000869082
Dram2	-0.405996	0.000874654
Mllt11	-0.603982	0.000876143
Fam105a	-0.372572	0.00087624
Dcxr	1.32548	0.000882295
Shcbp1l	-1.62771	0.000887482
Six5	1.65281	0.000888156
Susd1	-1.24185	0.000891118
Akna	0.361237	0.000896265
Gm8609	6.18875	0.000904982
Wwp2	0.340741	0.000907798
Ccdc157	0.855304	0.000908239
AC153504.1	-0.934705	0.000909473
Abi2	0.468789	0.000910169
Rab27a	0.377124	0.00091311
Vps37b	-0.431428	0.000924688
Btnl5_ps	3.21854	0.000926845
Ltbp1	-1.68503	0.00092996
Myadm	0.858331	0.00092996
Prrc2b	0.353328	0.00094402
Uggt2	-1.0205	0.000944259
Sema4f	0.771277	0.000951632
Kctd12b	-0.775157	0.000965027
Vamp1	-0.527699	0.00096669
Ccr7	-0.413701	0.000968824
Zdhhc20	-0.293818	0.000969572
Tle1	-1.05648	0.000978285
Gm31812	-0.869123	0.00098232
Vcp	0.308721	0.000983956
Elf5	-4.33112	0.000992034
Pdcd4	-0.372246	0.00100291
Ptprcap	0.375128	0.00100434
Atp11b	-0.295804	0.00101708
Pbx4	1.00722	0.0010213
Igflr1	0.395598	0.00102566
Gm37368	1.44256	0.00102566
Gm16170	2.37097	0.0010262
Bmpr1a	0.894147	0.00102839
Xkr6	1.27	0.00104087
Pcgf2	1.16295	0.00104474
Actn4	0.317107	0.0010468
Traj32	0.659629	0.00106107
BC005561	-0.45053	0.00106272
Trav21_dv12	0.902186	0.00106555
Pa2g4	0.356549	0.00106899
Gm42928	-1.69384	0.00107029
Gm16042	0.549317	0.00108238
Pcgf3	-0.395835	0.00108971
Gm44292	-0.690337	0.00109244
Tet1	-0.485572	0.001105
Lif	1.04866	0.00111658
Hsph1	0.396434	0.0011269
Gm25813	1.90315	0.00112839
E430014B02Rik	-1.25234	0.00112941
Usp20	0.582903	0.0011298
4833422C13Rik	-0.577117	0.00112981
Gm16575	-0.471268	0.00113006
Fam84a	2.22623	0.00113006
Igkc	2.84464	0.00113006
Marcks	-1.47072	0.00113408
Pcsk1	2.55369	0.00113413
Msh4	-1.804	0.00114075
Gm37109	-2.35856	0.00114334
Wnt4	-1.72542	0.00114334
Zrsr1	-0.486747	0.00115408
Jund	0.310549	0.00115408
Zfp959	-0.683508	0.00115639
Bace2	3.69546	0.00116138
Gm20481	6.46505	0.00118397
Ifitm3	-1.80475	0.00118582
AC132604.1	-2.13398	0.00118802
Stk40	0.439826	0.00118802
2210408F21Rik	1.46357	0.00118979
Ap2a1	0.399997	0.00119122
Zfp597	-0.51421	0.00119531
Arhgef5	0.931621	0.00119531
Casp6	-0.519194	0.00119758
Gm37964	2.63906	0.00119969
Mical1	0.385567	0.00120927
Prkar2a	0.636272	0.00121814
Psme1	0.372744	0.0012248
Gm10804	0.794214	0.00122846
Mif	0.446208	0.00124052
Hdac4	0.425094	0.00124347
Timm10b	-0.46615	0.00124444
Ticrr	0.985241	0.00124444
Gm44185	-0.995956	0.00124671
Ccm2	-0.320955	0.00125245
Ankrd52	0.369117	0.00125351
Gm43460	-1.05964	0.00126115
E230025N22Rik	-3.24169	0.00127431
Gm37039	0.615996	0.00127431
Fzr1	0.454998	0.00127936
Fut11	-0.403112	0.00128937
Pcdhgb1	0.809598	0.00128937
Anxa11	0.476809	0.00129332
Kif23	0.900447	0.00129687
Atp8a2	-1.19799	0.00130103
Il9r	-1.05419	0.00130103
Aldh2	-0.83738	0.00130103
Mphosph6	0.558646	0.00130103
Zfp846	-0.516521	0.00130555
2610042L04Rik	1.43807	0.00130568
Flnb	0.433913	0.00131049
Nab1	0.410831	0.00131333
Osgin1	-0.841149	0.00132018
Prex1	0.356677	0.00132018
Gm12000	-0.57948	0.00132895
Kif18a	0.691373	0.00133148
Gm25706	-3.41773	0.00133627
Tk1	0.523236	0.00133836
Gadd45b	0.68535	0.00134243
Lpar3	2.91729	0.00134243
Fen1	0.666483	0.00135704
Calml4	-1.73333	0.00136078
Gm16299	-1.28313	0.00136446
Aifm2	1.62822	0.00136571
Trav14_2	0.807718	0.00137782
Coro1b	0.3701	0.00137817
AC117639.1	1.45579	0.00137839
Atad5	0.509355	0.00137947
Prpf8	0.266761	0.00137952
Rph3a	2.70728	0.00138016
Ascc2	0.408017	0.00138042
AC153911.1	-1.31486	0.00138245
Mob3b	-0.955001	0.0013871
Gm45235	-0.734767	0.00138899
Gm37641	2.70688	0.00139172
Gm20632	-0.832547	0.00139378
Pcdhga2	0.826785	0.00139918
Jdp2	1.26188	0.00139918
Phlpp2	0.644946	0.00140369
Gnaq	0.478414	0.00140795
1700023H06Rik	0.804518	0.00141061
Bmp2k	0.302884	0.00141382
Gm42531	-1.4081	0.00141461
C130036L24Rik	-0.666607	0.00141576
Amer1	-0.412787	0.00141576
Atpif1	0.542143	0.00141715
Exo1	1.04713	0.00142006
G430095P16Rik	-0.811499	0.00143844
Pcdhgc5	0.766695	0.00144106
Pcdhga4	0.810257	0.00144609
0610030E20Rik	-0.378998	0.00145151
Prkcg	2.36584	0.00145304
Ddx60	-0.364659	0.00145678
Pole	0.669141	0.00145718
Gm37248	-1.33713	0.00148645
Cul7	0.649455	0.00148703
Smim15	-0.425064	0.00150157
Malt1	0.940224	0.00150367
1300002E11Rik	-0.414907	0.00150765
Gm8251	-2.00655	0.00151828
Gm8189	-0.97921	0.00151859
Kras	-0.303151	0.00151859
AC110091.1	-1.8655	0.00152009
Chpf	0.532473	0.00152609
Vmn2r97	-2.22111	0.00152687
Ikzf4	0.348939	0.00152687
B230369F24Rik	-1.38272	0.00153321
Foxp4	0.466931	0.0015353
Opn1sw	-1.92748	0.00154343
Gm45001	-1.08761	0.0015465
Eno2	1.1499	0.00154868
Tjp2	1.64724	0.00154965
Gm18752	-0.964015	0.00155051
Magee1	0.865177	0.00156241
D130043K22Rik	1.70568	0.00156452
Usp22	-0.367237	0.00156537
Macf1	-0.323613	0.00156615
Mmd	0.517856	0.00156615
Zfp952	-0.480295	0.00156935
Luc7l3	-0.277272	0.00156935
Slamf7	0.555024	0.00157731
Dym	0.380858	0.00158296
Gm10720	-1.21152	0.00159381
Plbd2	0.479335	0.00159381
Pola1	0.549595	0.00159381
Slc12a8	1.23936	0.00159381
Ppm1a	-0.326853	0.00159635
Il10	0.986019	0.00159697
Vps13a	0.28147	0.00160543
Aqp11	-1.02538	0.00161646
Zfp36l1	0.260768	0.00161774
Ccdc78	-1.13261	0.00163515
Kcnh3	-2.63524	0.00163922
5730409E04Rik	1.63608	0.00163953
Pcdhga3	0.806507	0.00164094
Trpv2	0.338149	0.00164644
D930016D06Rik	-0.642508	0.00166371
Slc23a3	-3.12912	0.0016753
Gm19582	-0.752996	0.0016807
Nfkbiz	-0.372607	0.0016836
Smyd5	0.473432	0.0016836
AC123738.2	-0.551187	0.00168611
L1cam	-0.44268	0.00168801
Zbtb18	-0.455609	0.00168948
Gm16793	-1.11637	0.0016924
Itpk1	0.432885	0.0016938
Man1c1	0.841452	0.00169981
Gm37811	-1.42852	0.00170522
Gnao1	-1.51229	0.0017108
Hmgb3	0.705263	0.0017108
Eloa	0.349191	0.00172933
Mta3	0.307775	0.00173236
Cluh	0.369987	0.00175522
Eftud2	0.314118	0.00175909
Rb1	-0.319449	0.00176405
Apaf1	0.344376	0.00176764
Ssbp1	-0.411746	0.00176799
Kbtbd2	-0.341254	0.00176989
Zdhhc17	-0.321838	0.00177416
Gm27927	0.420313	0.00177568
Igkj1	4.42859	0.00181045
Vmn2r96	-0.955122	0.00181116
Pdia6	0.469879	0.00182481
Cbx5	0.349574	0.00183113
Ssx2ip	0.825644	0.00183113
Zmym1	-0.377124	0.00183756
Col7a1	-2.25375	0.00184836
Ube2h	-0.28086	0.00185989
Muc20	1.81876	0.00186002
She	-0.559611	0.00186482
Bcl3	0.59522	0.00186489
Gm12940	-0.334209	0.00187985
Gtf2ird1	0.817131	0.00187985
Necap1	-0.496176	0.00190254
2810405F17Rik	-0.872496	0.00190651
Cavin1	-1.70157	0.00191024
Kpna3	0.344925	0.00192249
Impg2	-1.01858	0.00192491
Cep250	0.377251	0.0019266
Gm42548	-0.630475	0.00192843
Ccdc71l	-0.454788	0.00193717
Kctd17	0.96847	0.00193717
Tnik	-0.334991	0.00194279
Psme2	0.416184	0.00195632
Ulbp1	-0.519758	0.00195923
Tnfrsf14	0.443098	0.00196394
Hspg2	1.72378	0.00196423
Jup	-2.14705	0.00197209
Podxl2	-2.10815	0.00197358
Hic1	1.03374	0.00199434
Zdhhc1	1.01858	0.00199607
Vegfc	1.65003	0.00199741
Gm14124	-1.46002	0.00200732
Pdha1	-0.312785	0.00200878
Washc4	-0.300004	0.00200878
39142	-0.267026	0.00200878
Slc12a2	0.432227	0.00201692
A430106G13Rik	-2.39466	0.00202394
Rassf3	-0.509653	0.00202904
Acyp1	-0.765297	0.00203865
Lrrc75aos2	-1.03402	0.00203993
5430416N02Rik	-0.520405	0.00206283
Cish	-0.371586	0.00206895
1700012D14Rik	-0.596404	0.00208241
AC160962.1	1.27459	0.00208241
2310001H17Rik	0.320041	0.00209538
Gm14093	3.31499	0.00210806
Spaca1	-1.83129	0.00211648
E2f8	1.01313	0.00212106
Gucy2g	2.71604	0.00213434
Ddit4	-0.452691	0.00215972
Senp7	-0.299628	0.00216186
Prf1	0.93129	0.00216664
Cd40lg	-0.545235	0.00217517
H2_Eb1	1.39538	0.00218109
Nid2	0.816728	0.00219405
Tipin	0.505057	0.00219882
AC124732.2	-2.70664	0.00220655
Trmt10b	-0.624185	0.00220655
Atp9b	0.287061	0.00220655
Cad	0.380041	0.00220655
Creb3l2	0.570685	0.00220655
Psat1	0.5383	0.00220675
Gm45053	-0.935185	0.00221489
Srxn1	1.8779	0.00222076
Pnrc2	-0.329759	0.00222608
E230001N04Rik	-0.982487	0.00222815
Prox1	1.40378	0.00223401
Ift57	0.887492	0.00223881
Tfe3	0.436409	0.00225201
Nacc1	0.34321	0.00226004
Hnrnpr	-0.275741	0.00227109
Pbxip1	0.417615	0.00228529
Gm10143	0.634621	0.00228934
Tbxa2r	-0.55138	0.00229159
Gucy1a3	0.640934	0.002296
Gm11579	-1.0784	0.00230787
Nod2	1.05362	0.00231385
Gbp6	0.36773	0.00232842
4930542C12Rik	1.494	0.00233175
Ptrh2	-0.46013	0.00234408
Gm26759	0.40092	0.00234408
Ltf	3.81074	0.00234408
Naga	0.473011	0.00234502
Insl3	0.783305	0.00234502
Ptpn14	-1.44934	0.00236164
Casp7	0.504371	0.00236164
Rassf6	1.92902	0.00236164
Ninj1	0.719147	0.00236701
Actr10	-0.386812	0.00236831
Gm12167	-0.453033	0.00238317
Cd274	0.328651	0.00238317
Ildr1	0.797798	0.00239529
Pim2	0.537716	0.00240826
Rpn1	0.388259	0.00242226
Gm128	-1.12209	0.00243313
Id3	-0.429851	0.00244681
Cit	0.831068	0.00244681
Pitpnm1	0.302772	0.00244934
H2afx	0.6603	0.00245132
Gm43425	-1.8447	0.00245675
Gm29101	4.35762	0.00247145
Map4k1	0.363192	0.00247721
1700126G02Rik	-0.429784	0.00248562
Smc2	0.406363	0.00250026
Mybbp1a	0.28635	0.00251887
Tyk2	0.354055	0.0025224
Hk1	0.355775	0.00253743
Tyms	0.638038	0.00253753
Zfp874a	-0.614077	0.00254108
Star	-0.565349	0.00254412
Hars	0.3732	0.00255784
Gm26415	1.50926	0.00257092
Gm13966	5.93527	0.00257145
Usp40	-0.343465	0.00257414
Orm2	-0.655197	0.00258106
Flicr	-0.382017	0.00258106
Gm12227	0.554602	0.00258336
Impa2	0.637401	0.00258581
Best4_ps	-2.56676	0.00258586
Zfp456	-0.453457	0.00259436
Ankrd28	0.325895	0.00260265
Rora	0.40889	0.00260697
Mier3	-0.349848	0.00261195
Usp11	0.479477	0.00263451
Tln1	0.271336	0.00265286
Tg	0.633528	0.00265286
Cyth3	-0.314014	0.00265562
Carns1	-0.583309	0.00265758
Kctd12	-0.62904	0.00269021
AW046200	-0.705735	0.00270107
Gm44661	-1.95925	0.0027193
Zfp831	0.339766	0.0027226
Nedd4	-0.685647	0.00273221
Tpcn1	-0.452406	0.00273221
Mpp2	1.0977	0.00274624
Prr13	0.427419	0.00275569
Fbn2	2.23372	0.00276408
Selp	-1.05014	0.00277129
Sfmbt1	0.387259	0.00277564
Serp2	1.58199	0.00278682
Zfp111	1.40002	0.00279238
Clcf1	-0.509549	0.0028112
Scn3b	-1.3501	0.00283199
Ddb1	0.29144	0.00283593
BC030499	-1.54431	0.00285948
Dap	0.479476	0.00285948
Trbv5	-0.51158	0.00285973
Pde4b	-0.33131	0.00286313
Noc2l	0.308899	0.00287281
Shcbp1	1.06512	0.00289979
Eif3b	0.299008	0.00290521
Hook2	0.819297	0.00290521
Ipcef1	0.256574	0.00291043
Ptpn12	-0.392778	0.00291368
Ccng2	-0.418124	0.00293608
Wdhd1	0.435455	0.00294584
Spata13	0.260485	0.00295301
Gsap	0.353726	0.00295301
Kdelc1	0.638669	0.002967
Cnp	-0.320225	0.00297856
Ass1	0.360041	0.00298034
E330009J07Rik	-0.389952	0.00298618
Fbxo6	0.651561	0.00298972
Pus3	-0.42602	0.0029955
Cox17	-0.40186	0.00300572
Tspan32	-0.268049	0.00302123
2810002D19Rik	-0.604045	0.00302432
Rcbtb2	-0.353618	0.00304502
Ilf3	0.322246	0.00305118
Trav14_3	0.937503	0.00307503
Esm1	2.84786	0.00307705
Bbip1	-0.388935	0.00308497
Tmco4	0.396628	0.00308497
Izumo1r	0.275857	0.00311233
Gm16034	0.665507	0.00312902
Dock11	-0.280215	0.0031348
Zcchc24	-0.923208	0.00314343
Zfp523	0.708882	0.00314729
Hmgcs1	-0.488189	0.00315818
Lmntd2	0.839943	0.0031628
Snord35b	-0.960003	0.00316533
Atp4a	-4.10214	0.0031792
Zfp866	-0.355917	0.0031792
Rrp1b	0.345324	0.00318085
Pcdhga1	0.780875	0.00319089
Fgfr3	-2.06598	0.00321413
Skap2	0.502065	0.00322598
Brca1	0.698077	0.00322624
1700110K17Rik	0.644513	0.00323608
Tcrg_C4	-1.16535	0.00327447
Gprasp2	0.935113	0.00327447
Trak1	0.352701	0.00327656
Myo1h	0.404536	0.00329701
Traj39	1.0795	0.00329701
Corin	-1.16826	0.00330364
Thra	-0.722552	0.00330364
Fbxw11	0.377579	0.00330364
[truncated: 16,807 more rows]
